# Supplementary material for: Online biology degree program broadens access for women, first-generation to college, and low-income students, but grade disparities remain
Source: PLoS One. 2020 Dec 11;15(12):e0243916. doi: 10.1371/journal.pone.0243916 (PMC7732118; doi:10.1371/journal.pone.0243916)
Supplement: S1 File — (ZIP) [file pone.0243916.s001.zip]

Archive with 9 entries (8 files):
- analysis file.Rmd
- __MACOSX/
- __MACOSX/._analysis file.Rmd
- gradesData.csv
- __MACOSX/._gradesData.csv
- gradesData (no W).csv
- __MACOSX/._gradesData (no W).csv
- analysis file (no W).Rmd
- __MACOSX/._analysis file (no W).Rmd
