# Supplementary material for: Online biology degree program broadens access for women, first-generation to college, and low-income students, but grade disparities remain
Source: PLoS One. 2020 Dec 11;15(12):e0243916. doi: 10.1371/journal.pone.0243916 (PMC7732118; doi:10.1371/journal.pone.0243916)
Supplement: S1 File — (ZIP) [file pone.0243916.s001.zip › analysis file.Rmd]

---
title: "analysis"
output: html_document
---

```{r setup, include=FALSE}
# utilities
library(tidyverse)
library(data.table)
library(reshape2)
library(RColorBrewer)
library(colorspace)

# stats
library(lme4)
library(lmerTest)
library(car)
library(effects)
library(sjPlot)
library(performance)
library(MuMIn)
```

```{r}
gradesData <- fread(file = "gradesData.csv")

# Relevel factors
gradesData[, Gender := factor(Gender, levels = c("M", "W"))]
gradesData[, CollegeGeneration := factor(CollegeGeneration, levels = c("CG", "FG"))]
gradesData[, PellEligibility := factor(PellEligibility, levels = c("N", "Y"))]
gradesData[, RaceEthnicity := factor(RaceEthnicity, levels = c("White", "BLNP"))]
gradesData[, Online := factor(Online, levels = c("N", "Y"))]

# cwcGPAO = GPAO centered on online/in-person cluster means
# cwcGPAO = GPAO centered within all online and demographic subgroups
# STD_HS_GPA = High school GPA from a standardized list of courses


```

```{r RQ1}
gradesData[, table(Online, Gender)]
gradesData[, 100*round(prop.table(table(Online, Gender), 1), 3)]
plot(gradesData[, table(Online, Gender)]/gradesData[, rowSums(table(Online, Gender))], main = "Gender")
gradesData[, prop.table(table(Online, Gender), margin = 1)]
gradesData[, chisq.test(table(Online, Gender))]

gradesData[, table(Online, RaceEthnicity)]
gradesData[, 100*round(prop.table(table(Online, RaceEthnicity), 1), 3)]
plot(gradesData[, table(Online, RaceEthnicity)]/gradesData[, rowSums(table(Online, RaceEthnicity))], main = "RaceEthnicity")
gradesData[, prop.table(table(Online, RaceEthnicity), margin = 1)]
gradesData[, chisq.test(table(Online, RaceEthnicity))]

gradesData[, table(Online, CollegeGeneration)]
gradesData[, 100*round(prop.table(table(Online, CollegeGeneration), 1), 3)]
plot(gradesData[, table(Online, CollegeGeneration)]/gradesData[, rowSums(table(Online, CollegeGeneration))], main = "FG")
gradesData[, prop.table(table(Online, CollegeGeneration), margin = 1)]
gradesData[, chisq.test(table(Online, CollegeGeneration))]

gradesData[, table(Online, PellEligibility)]
gradesData[, 100*round(prop.table(table(Online, PellEligibility), 1), 3)]
plot(gradesData[, table(Online, PellEligibility)]/gradesData[, rowSums(table(Online, PellEligibility))], main = "Pell")
gradesData[, prop.table(table(Online, PellEligibility), margin = 1)]
gradesData[, chisq.test(table(Online, PellEligibility))]
```

```{r RQ2}
# RQ2
# Model A
rq2a <- lmer(numericalGrade ~ cwcGPAO + Gender + CollegeGeneration + PellEligibility + RaceEthnicity + 
  (1 | ID) + (1 | SectionCode), 
  gradesData, REML = F)
# alt Model A with different random effects
rq2a_1 <- lmer(numericalGrade ~ cwcGPAO + Gender + CollegeGeneration + PellEligibility + RaceEthnicity + 
  (1 | SectionCode), 
  gradesData, REML = F)
rq2a_2 <- lmer(numericalGrade ~ cwcGPAO + Gender + CollegeGeneration + PellEligibility + RaceEthnicity + 
  (1 | ID),
  gradesData, REML = F)

# random effects ICC
# both section and ID
icc(rq2a)
# section only
icc(rq2a_1)
# ID only
icc(rq2a_2)

# Model A
summary(rq2a)
r.squaredGLMM(rq2a)


# Considering each of the demographic terms ± Online and interactions
# Model B
rq2b <- lmer(numericalGrade ~ cwcGPAO + Online + Gender + CollegeGeneration + PellEligibility + RaceEthnicity + 
  (1 | ID) + (1 | SectionCode), 
  gradesData, REML = F)
# Model C
rq2c <- lmer(numericalGrade ~ cwcGPAO + Online * Gender + CollegeGeneration + PellEligibility + RaceEthnicity + 
  (1 | ID) + (1 | SectionCode), 
  gradesData, REML = F)
# Model D
rq2d <- lmer(numericalGrade ~ cwcGPAO + Gender + Online * CollegeGeneration + PellEligibility + RaceEthnicity + 
  (1 | ID) + (1 | SectionCode), 
  gradesData, REML = F)
# Model E
rq2e <- lmer(numericalGrade ~ cwcGPAO + Gender + CollegeGeneration + Online * PellEligibility + RaceEthnicity + 
  (1 | ID) + (1 | SectionCode), 
  gradesData, REML = F)
# Model F
rq2f <- lmer(numericalGrade ~ cwcGPAO + Gender + CollegeGeneration + PellEligibility + Online * RaceEthnicity + 
  (1 | ID) + (1 | SectionCode), 
  gradesData, REML = F)

anova(rq2a, rq2b, rq2c, rq2d, rq2e, rq2f)
anova(rq2b, rq2d)
anova(rq2b, rq2f)
summary(rq2b)
summary(rq2d)
r.squaredGLMM(rq2b)
r.squaredGLMM(rq2d)
```

```{r RQ3}
# Starting from the rq2a5 model, build up and test pairwise interactions
# Model G
rq3g <- lmer(numericalGrade ~ cwcGPAO + Gender + CollegeGeneration + PellEligibility * RaceEthnicity  +
  (1 | ID) + (1 | SectionCode), 
  gradesData, REML = F)
# Model H
rq3h <- lmer(numericalGrade ~ cwcGPAO + Gender + CollegeGeneration * RaceEthnicity + PellEligibility + 
  (1 | ID) + (1 | SectionCode), 
  gradesData, REML = F)
# Model I
rq3i <- lmer(numericalGrade ~ cwcGPAO + Gender * RaceEthnicity + CollegeGeneration + PellEligibility + 
  (1 | ID) + (1 | SectionCode), 
  gradesData, REML = F)
# Model J
rq3j <- lmer(numericalGrade ~ cwcGPAO + Gender + CollegeGeneration * PellEligibility + RaceEthnicity +
  (1 | ID) + (1 | SectionCode), 
  gradesData, REML = F)
# Model K
rq3k <- lmer(numericalGrade ~ cwcGPAO + Gender * CollegeGeneration + PellEligibility + RaceEthnicity +
  (1 | ID) + (1 | SectionCode), 
  gradesData, REML = F)
# Model L
rq3l <- lmer(numericalGrade ~ cwcGPAO + Gender * PellEligibility + CollegeGeneration + RaceEthnicity +
  (1 | ID) + (1 | SectionCode), 
  gradesData, REML = F)
anova(rq2a, rq3g, rq3h, rq3i, rq3j, rq3k, rq3l)
anova(rq2a, rq3g)
anova(rq2a, rq3l)
summary(rq2a)
summary(rq3g)
summary(rq3l)
```

```{r RQ4}
# Model M
rq4m <- lmer(numericalGrade ~ cwcGPAO + Gender + CollegeGeneration + PellEligibility * RaceEthnicity * Online +
  (1 | ID) + (1 | SectionCode), 
  gradesData, REML = F)
# Model N
rq4n <- lmer(numericalGrade ~ cwcGPAO + Gender + CollegeGeneration * RaceEthnicity * Online + PellEligibility + 
  (1 | ID) + (1 | SectionCode), 
  gradesData, REML = F)
# Model O
rq4o <- lmer(numericalGrade ~ cwcGPAO + Gender * RaceEthnicity * Online + CollegeGeneration + PellEligibility + 
  (1 | ID) + (1 | SectionCode), 
  gradesData, REML = F)
# Model P
rq4p <- lmer(numericalGrade ~ cwcGPAO + Gender + CollegeGeneration * PellEligibility * Online + RaceEthnicity +
  (1 | ID) + (1 | SectionCode), 
  gradesData, REML = F)
# Model Q
rq4q <- lmer(numericalGrade ~ cwcGPAO + Gender * CollegeGeneration * Online + PellEligibility + RaceEthnicity +
  (1 | ID) + (1 | SectionCode), 
  gradesData, REML = F)
# Model R
rq4r <- lmer(numericalGrade ~ cwcGPAO + Gender * PellEligibility * Online + CollegeGeneration + RaceEthnicity +
  (1 | ID) + (1 | SectionCode), 
  gradesData, REML = F)
anova(rq2d, rq4m, rq4n, rq4o, rq4p, rq4q, rq4r)
summary(rq4m)
summary(rq4q)
r.squaredGLMM(rq4q)
```

```{r plots}
# Note that colors and variable ordering differ from manuscript versions

plot_model(rq2d, type = "eff", terms = c("Online", "Gender")) + 
  coord_cartesian(ylim = c(1.7, 2.7), xlim = c(0.5, 2.5), expand = F) + 
  scale_y_continuous(breaks = c(1.8, 2.0, 2.2, 2.4, 2.6))
plot_model(rq2d, type = "eff", terms = c("Online", "RaceEthnicity")) + 
  coord_cartesian(ylim = c(1.7, 2.7), xlim = c(0.5, 2.5), expand = F) + 
  scale_y_continuous(breaks = c(1.8, 2.0, 2.2, 2.4, 2.6))
plot_model(rq2d, type = "eff", terms = c("Online", "CollegeGeneration")) + 
  coord_cartesian(ylim = c(1.7, 2.7), xlim = c(0.5, 2.5), expand = F) + 
  scale_y_continuous(breaks = c(1.8, 2.0, 2.2, 2.4, 2.6))
plot_model(rq2d, type = "eff", terms = c("Online", "PellEligibility")) + 
  coord_cartesian(ylim = c(1.7, 2.7), xlim = c(0.5, 2.5), expand = F) + 
  scale_y_continuous(breaks = c(1.8, 2.0, 2.2, 2.4, 2.6))

plot_model(rq4q, type = "eff", terms = c("Online", "Gender")) + 
  coord_cartesian(ylim = c(1.7, 2.7), xlim = c(0.5, 2.5), expand = F) + 
  scale_y_continuous(breaks = c(1.8, 2.0, 2.2, 2.4, 2.6))
plot_model(rq4q, type = "eff", terms = c("Online", "RaceEthnicity")) + 
  coord_cartesian(ylim = c(1.7, 2.7), xlim = c(0.5, 2.5), expand = F) + 
  scale_y_continuous(breaks = c(1.8, 2.0, 2.2, 2.4, 2.6))
plot_model(rq4q, type = "eff", terms = c("Online", "CollegeGeneration")) + 
  coord_cartesian(ylim = c(1.7, 2.7), xlim = c(0.5, 2.5), expand = F) + 
  scale_y_continuous(breaks = c(1.8, 2.0, 2.2, 2.4, 2.6))
plot_model(rq4q, type = "eff", terms = c("Online", "PellEligibility")) + 
  coord_cartesian(ylim = c(1.7, 2.7), xlim = c(0.5, 2.5), expand = F) + 
  scale_y_continuous(breaks = c(1.8, 2.0, 2.2, 2.4, 2.6))
plot_model(rq4q, type = "eff", terms = c("Online", "Gender", "CollegeGeneration")) + 
  coord_cartesian(ylim = c(1.7, 2.7), xlim = c(0.5, 2.5), expand = F) + 
  scale_y_continuous(breaks = c(1.8, 2.0, 2.2, 2.4, 2.6))
plot_model(rq4q, type = "eff", terms = c("Online", "CollegeGeneration", "Gender")) + 
  coord_cartesian(ylim = c(1.7, 2.7), xlim = c(0.5, 2.5), expand = F) + 
  scale_y_continuous(breaks = c(1.8, 2.0, 2.2, 2.4, 2.6))

```

```{r Prior GPA model}
# Here we are creating a heterogeneous "priorGPA" term in which the Tempe students' STD_HS_GPAs and the 
# Online students' Transfer GPAs are represented. These are, respectively, the prior GPAs with the 
# broadest representation in the data set. 
gradesPriorGPA <- copy(gradesData)
gradesPriorGPA[Online == "N", priorGPA := as.numeric(STD_HS_GPA)]
gradesPriorGPA[Online == "Y", priorGPA := as.numeric(TRN_GPA)]
gradesPriorGPA <- gradesPriorGPA[!is.na(priorGPA), ]
gradesPriorGPA[Online == "N", cwcPriorGPA := priorGPA - mean(priorGPA)]
gradesPriorGPA[Online == "Y", cwcPriorGPA := priorGPA - mean(priorGPA)]

# Comparisons of GPAO by group before and after removing rows with missing prior GPA data
gradesData[, mean(GPAO), by = RaceEthnicity]
gradesPriorGPA[, mean(GPAO), by = RaceEthnicity]
gradesData[, mean(GPAO), by = Gender]
gradesPriorGPA[, mean(GPAO), by = Gender]
gradesData[, mean(GPAO), by = c("Online", "Gender")]
gradesPriorGPA[, mean(GPAO), by = c("Online", "Gender")]

# Model U
pgpa <- lmer(numericalGrade ~ cwcPriorGPA + Online + Gender + CollegeGeneration + PellEligibility + RaceEthnicity + 
  (1 | ID) + (1 | SectionCode), 
  gradesPriorGPA, REML = F)

summary(pgpa)
icc(pgpa)
r.squaredGLMM(pgpa)
```


```{r Subgroup centered models}
# Using the subgroup centered GPAO, i.e., cwc2GPAO

# Model D --> S
cwc2_d <- lmer(numericalGrade ~ cwc2GPAO + Gender + Online * CollegeGeneration + PellEligibility + RaceEthnicity + 
  (1 | ID) + (1 | SectionCode), 
  gradesData, REML = F)
# Model Q --> T
cwc2_q <- lmer(numericalGrade ~ cwc2GPAO + Gender * CollegeGeneration * Online + 
    PellEligibility + RaceEthnicity +
    (1 | ID) + (1 | SectionCode), 
  gradesData, REML = F)

# Model S
summary(cwc2_d)
# Model T
summary(cwc2_q)

anova(cwc2_d, cwc2_q)
r.squaredGLMM(cwc2_d)
r.squaredGLMM(cwc2_q)

```

```{r Supplemental plots}
## Gender
p <- ggplot(gradesData, aes(y = numericalGrade, x = cwcGPAO, color = Gender, group = Gender)) +
  geom_jitter(height = 0.08, size = 0.2) +
  geom_smooth(aes(group = Gender), method = "lm") +
  scale_color_manual(name = "Gender", values = c(qualitative_hcl(2, h = 120, alpha = 0.3))) +
  theme_bw() +
  ggtitle("Splits by Online Status and Gender")
p + facet_grid(cols = vars(Online))


## RaceEthnicity
p <- ggplot(gradesData, aes(y = numericalGrade, x = cwcGPAO, color = RaceEthnicity, group = RaceEthnicity)) +
  geom_jitter(height = 0.08, size = 0.2) +
  geom_smooth(aes(group = RaceEthnicity), method = "lm") +
  scale_color_manual(name = "Race/Ethnicity", values = c(qualitative_hcl(2, h = 120, alpha = 0.3))) +
  theme_bw() +
  ggtitle("Splits by Online Status and Race/Ethnicity")
p + facet_grid(cols = vars(Online))

## FG
p <- ggplot(gradesData, aes(y = numericalGrade, x = cwcGPAO, color = CollegeGeneration, group = CollegeGeneration)) +
  geom_jitter(height = 0.08, size = 0.2) +
  geom_smooth(aes(group = CollegeGeneration), method = "lm") +
  scale_color_manual(name = "College Generation", values = c(qualitative_hcl(2, h = 120, alpha = 0.3))) +
  theme_bw() +
  ggtitle("Splits by Online Status and College Generation")
p + facet_grid(cols = vars(Online))

## Pell
p <- ggplot(gradesData, aes(y = numericalGrade, x = cwcGPAO, color = PellEligibility, group = PellEligibility)) +
  geom_jitter(height = 0.08, size = 0.2) +
  geom_smooth(aes(group = PellEligibility), method = "lm") +
  scale_color_manual(name = "Pell Eligibility", values = c(qualitative_hcl(2, h = 120, alpha = 0.3))) +
  theme_bw() +
  ggtitle("Splits by Online Status and Pell Eligibility")
p + facet_grid(cols = vars(Online))

```
