# Supplementary material for: Online biology degree program broadens access for women, first-generation to college, and low-income students, but grade disparities remain
Source: PLoS One. 2020 Dec 11;15(12):e0243916. doi: 10.1371/journal.pone.0243916 (PMC7732118; doi:10.1371/journal.pone.0243916)
Supplement: S1 File — (ZIP) [file pone.0243916.s001.zip › gradesData.csv]

ID	numericalGrade	Gender	CollegeGeneration	PellEligibility	RaceEthnicity	Online	GPAO	STD_HS_GPA	TRN_GPA	SectionCode	cwcGPAO	cwc2GPAO
s247681	1	W	CG	N	White	N	2.44473684210526	3.17	NA	c61662	-0.731354647381704	-0.970239723566376
s247681	3	W	CG	N	White	N	2.3863768115942	3.17	NA	c67869	-0.789714677892764	-1.02859975407744
s842140	4	W	CG	N	White	N	3.94285714285714	3.96	NA	c12985	0.766765653370176	0.527880577185504
s283675	2.66	W	CG	N	BLNP	N	3.45090909090909	3.46	3.81	c39924	0.274817601422124	0.267301355107312
s842140	4	W	CG	N	White	N	3.94545454545455	3.96	NA	c78292	0.769363055967578	0.530477979782906
s432505	2.33	W	CG	N	White	N	2.16666666666667	3.56	3	c72554	-1.0094248228203	-1.24830989900497
s675155	2	W	CG	Y	BLNP	N	2.3248	3.04	NA	c72554	-0.851291489486967	-0.565758895402904
s155729	3.33	M	CG	N	White	N	3.79153846153846	3.04	4	c12985	0.615446972051495	0.515935780829855
s568698	2.33	W	FG	Y	BLNP	N	2.49074074074074	3.93	3.53	c72554	-0.685350748746226	-0.406008135775557
s834394	4	W	CG	N	White	N	3.78236363636364	3.69	3.78	c67869	0.60627214687667	0.367387070691997
s220983	2	W	CG	N	BLNP	N	2.99	3.5	3.27	c12985	-0.186091489486967	-0.193607735801779
s220983	3.33	W	CG	N	BLNP	N	3.00272727272727	3.5	3.27	c55403	-0.173364216759695	-0.180880463074507
s668378	1	M	CG	N	White	N	2.97702702702703	3.68	2.91	c75160	-0.19906446245994	-0.29857565368158
s155729	3.66	M	CG	N	White	N	3.90545454545454	3.04	4	c56434	0.729363055967578	0.629851864745938
s839542	2.66	W	CG	N	White	N	3.5	3.96	3.95	c56434	0.323908510513033	0.0850234343283605
s422973	3	W	CG	N	BLNP	N	3.15	3.79	NA	c56434	-0.026091489486967	-0.0336077358017794
s422973	3	W	CG	N	BLNP	N	3.30857142857143	3.79	NA	c12985	0.132479939084462	0.124963692769649
s387698	2.33	W	FG	N	White	N	2.36230769230769	3.17	NA	c19641	-0.813783797179275	-0.661205369963667
s387698	1	W	FG	N	White	N	2.34512820512821	3.17	NA	c61662	-0.830963284358762	-0.678384857143154
s642044	2	W	FG	Y	White	N	3.15860465116279	4	NA	c69133	-0.0174868383241766	0.183988376342921
s741862	2.66	W	CG	N	BLNP	N	2.82363636363636	3.21	NA	c56434	-0.352455125850604	-0.359971372165416
s741862	2.33	W	CG	N	BLNP	N	2.53769230769231	3.21	NA	c19641	-0.638399181794659	-0.645915428109472
s135631	3	W	CG	N	White	N	2.9064	3.43	NA	c62131	-0.269691489486967	-0.508576565671639
s935627	2	W	FG	Y	BLNP	N	3.03641025641026	2.97	NA	c69133	-0.13968123307671	0.139661379893958
s135631	2.33	W	CG	N	White	N	2.91606557377049	3.43	NA	c61662	-0.260025915716475	-0.498910991901148
s792230	3.33	M	CG	N	White	N	3.78	4	NA	c12985	0.603908510513033	0.504397319291393
s562865	1	W	FG	Y	BLNP	N	1.69413793103448	NA	2.85	c69133	-1.48195355845248	-1.20261094548182
s980919	4	W	CG	N	White	N	4	4	4	c56434	0.823908510513033	0.58502343432836
s980919	4	W	CG	N	White	N	4.01148148148148	4	4	c12985	0.835389991994514	0.596504915809842
s635963	0	W	CG	Y	White	N	2.01111111111111	3.3	2.57	c24182	-1.16498037837586	-1.2323761570322
s491576	0	W	FG	N	BLNP	N	0	2.69	2.23	c56434	-3.17609148948697	-2.81281634723623
s919322	4	W	CG	N	White	N	3.82272727272727	3.93	NA	c56434	0.646635783240306	0.407750707055634
s919322	4	W	CG	N	White	N	3.96571428571429	3.93	NA	c12985	0.789622796227319	0.550737720042646
s642044	2	W	FG	Y	White	N	3.05	4	NA	c62131	-0.126091489486967	0.0753837251801306
s792230	3.66	M	CG	N	White	N	3.75514285714286	4	NA	c56434	0.57905136765589	0.47954017643425
s642162	2.33	W	FG	Y	White	N	1.92105263157895	NA	3.55	c25179	-1.25503885790802	-1.05356364324092
s373254	0	W	FG	Y	BLNP	N	2.69025641025641	2.93	2.78	c69133	-0.485835079230557	-0.206492466259888
s704812	4.33	W	CG	N	White	N	3.08410256410256	3.39	3.22	c37167	-0.0919889253844026	-0.330874001569075
s127687	0	W	FG	Y	BLNP	N	3.234	2.73	NA	c69133	0.0579085105130326	0.337251123483701
s738291	3	M	FG	Y	BLNP	N	3.25875	3.35	2.7	c62131	0.0826585105130326	0.415873231290747
s121746	2.33	M	CG	Y	BLNP	N	2.56470588235294	2.96	NA	c56434	-0.611385607134026	-0.455922300150851
s121746	2	M	CG	Y	BLNP	N	2.80166666666667	2.96	NA	c12985	-0.3744248228203	-0.218961515837125
s652042	3	M	FG	N	White	N	2.04142857142857	2.4	3.2	c39924	-1.1346629180584	-1.1481666196587
s652042	3.66	M	FG	N	White	N	3.31411764705882	2.4	3.2	c37167	0.138026157571857	0.124522455971555
s899647	0	W	CG	N	BLNP	N	1.904	3.17	NA	c69133	-1.27209148948697	-1.27960773580178
s774009	3	M	FG	Y	BLNP	N	3.36219512195122	3.5	NA	c69133	0.186103632464252	0.519318353241967
s642162	0	W	FG	Y	White	N	1.45971428571429	NA	3.55	c99708	-1.71637720377268	-1.51490198910558
s762728	2	W	FG	Y	BLNP	N	2.56347826086956	4	3.27	c72554	-0.612613228617402	-0.333270615646733
s774009	3	M	FG	Y	BLNP	N	3.38913793103448	3.5	NA	c62131	0.213046441547516	0.54626116232523
s441293	2	W	FG	N	BLNP	N	3.064	3.06	NA	c72554	-0.112091489486967	0.251183652763773
s431334	2	W	CG	N	White	N	2.28565217391304	3.32	4	c69133	-0.890439315573923	-1.1293243917586
s721464	4	M	CG	Y	BLNP	N	4.01105263157895	4	4	c39924	0.83496114209198	0.990424449075154
s883073	4	M	FG	Y	White	N	3.18481481481481	2.96	NA	c12985	0.00872332532784759	-0.0331895958739166
s883073	3	M	FG	Y	White	N	3.44	2.96	NA	c56434	0.263908510513033	0.221995589311269
s276410	2	W	FG	N	BLNP	N	2.49090909090909	2.9	NA	c56434	-0.685182398577876	-0.321907256327135
s276410	2	W	FG	N	BLNP	N	2.33142857142857	2.9	NA	c12985	-0.844662918058396	-0.481387775807655
s266913	3	W	CG	N	White	N	4.02126315789474	3.75	4	c75160	0.845171668407771	0.606286592223098
s914834	0	W	CG	N	White	N	0.994	3.21	2.38	c69133	-2.18209148948697	-2.42097656567164
s269342	0	W	CG	Y	BLNP	N	0	3.67	NA	c78292	-3.17609148948697	-2.8905588954029
s198855	2.33	M	FG	Y	White	N	2.99951219512195	2.93	3.15	c69133	-0.176579294365015	-0.218492215566779
s128458	2	M	FG	N	White	N	2.33222222222222	1.93	NA	c72554	-0.843869267264745	-0.857372968865046
s513078	3.33	M	FG	Y	BLNP	N	3.15857142857143	2.5	NA	c12985	-0.0175200609155386	0.315694659862176
s513078	3.33	M	FG	Y	BLNP	N	3.18761904761905	2.5	NA	c56434	0.0115275581320811	0.344742278909795
s651579	2.66	W	FG	Y	BLNP	N	3.19571428571429	3.97	NA	c19641	0.0196227962273192	0.298965409197988
s608940	4	M	CG	N	White	N	3.82272727272727	3.46	NA	c78292	0.646635783240306	0.547124592018666
s608940	4	M	CG	N	White	N	3.88666666666667	3.46	NA	c12985	0.710575177179699	0.611063985958059
s392341	0	M	CG	N	White	N	3.44302325581395	3.08	NA	c37167	0.266931766326986	0.167420575105346
s245526	4	W	FG	N	White	N	3.26303797468354	3.89	NA	c75160	0.0869464851965778	0.239524912412186
s653625	2.66	W	CG	N	BLNP	N	3.29870967741935	3.59	NA	c19096	0.122618187932388	0.115101941617575
s653625	3	W	CG	N	BLNP	N	3.36833333333333	3.59	NA	c40537	0.192241843846367	0.184725597531554
s887616	1	W	CG	Y	White	N	1.42428571428571	2.57	2.49	c66218	-1.75180577520125	-1.8192015538576
s128939	3.33	W	FG	N	BLNP	N	3.86170212765957	3.5	NA	c69133	0.685610638172608	1.04888578042335
s609045	0	W	FG	N	BLNP	N	2.41176470588235	3.36	2.25	c75160	-0.764326783604614	-0.401051641353873
s783026	0	M	FG	Y	BLNP	N	1.76538461538462	2.81	NA	c72554	-1.41070687410235	-1.07749215332464
s178656	3.33	M	CG	N	White	N	2.308	3.6	2.58	c17988	-0.868091489486967	-0.967602680708607
s314983	4.33	M	FG	N	White	N	4.246	3.04	4	c39924	1.06990851051303	1.05640480891273
s314983	4.33	M	FG	N	White	N	4.27375	3.04	4	c19641	1.09765851051303	1.08415480891273
s500586	3.66	W	CG	N	BLNP	N	3.73636363636364	NA	3.03	c69133	0.560272146876669	0.552755900561857
s500586	4	W	CG	N	BLNP	N	3.69661538461538	NA	3.03	c62131	0.520523895128417	0.513007648813605
s995856	3	W	CG	N	BLNP	N	3.57357142857143	4	NA	c75160	0.397479939084461	0.389963692769649
s758690	3	W	CG	N	White	N	3.71290322580645	3.95	NA	c62131	0.536811736319485	0.297926660134813
s424605	2.66	M	CG	N	White	N	3.70268292682927	3.46	4	c69133	0.526591437342301	0.427080246120661
s548176	1	W	CG	Y	White	N	2.798	2.96	4	c12985	-0.378091489486967	-0.445487268143314
s984758	4	M	FG	Y	White	N	3.95733333333333	3.93	NA	c19096	0.781241843846366	0.739328922644602
s548176	2.66	W	CG	Y	White	N	3.108	2.96	4	c56434	-0.0680914894869673	-0.135487268143314
s392341	3	M	CG	N	White	N	3.234	3.08	NA	c39924	0.057908510513033	-0.041602680708607
s758690	2	W	CG	N	White	N	3.78909090909091	3.95	NA	c23535	0.612999419603942	0.37411434341927
s424605	3	M	CG	N	White	N	3.4515	3.46	4	c62131	0.275408510513033	0.175897319291393
s145055	3	M	FG	Y	White	N	3.3	NA	3	c67869	0.123908510513033	0.0819955893112687
s108062	0	W	FG	Y	BLNP	N	2.82666666666667	3.59	NA	c19641	-0.3494248228203	-0.0700822098496316
s108062	0	W	FG	Y	BLNP	N	3.10555555555556	3.59	NA	c61662	-0.0705359339314113	0.208806679039257
s145055	4	M	FG	Y	White	N	3.28076923076923	NA	3	c16215	0.104677741282264	0.0627648200805
s195106	2	M	CG	N	White	N	3.34375	3.76	3	c75160	0.167658510513033	0.0681473192913931
s997427	3	W	CG	N	White	N	3.27870967741935	3.46	NA	c62131	0.102618187932388	-0.136266888252285
s407831	2	M	FG	N	BLNP	N	3.43	3.04	NA	c56434	0.253908510513034	0.538366247930251
s407831	1	M	FG	N	BLNP	N	2.76538461538461	3.04	NA	c12985	-0.410706874102352	-0.126249136685135
s445520	2	M	CG	Y	BLNP	N	2.48756756756757	2.94	0.88	c40537	-0.688523921919399	-0.533060614936225
s445520	3	M	CG	Y	BLNP	N	2.39607843137255	2.94	0.88	c37167	-0.780013058114418	-0.624549751131243
s652878	2	W	FG	Y	BLNP	N	2.9	3.6	4	c69133	-0.276091489486967	0.00325112348370205
s516821	0	M	CG	Y	BLNP	N	4.06411764705882	3.25	NA	c72554	0.888026157571857	1.04348946455503
s278560	2	W	FG	N	White	N	2.84951219512195	3.83	3.46	c66218	-0.326579294365016	-0.174000867149408
s283675	2	W	CG	N	BLNP	N	3.02185185185185	3.46	3.81	c19641	-0.154239637635115	-0.161755883949927
s780996	4	W	FG	Y	White	N	3.54285714285714	4	NA	c12985	0.366765653370176	0.568240868037274
s780996	3.66	W	FG	Y	White	N	3.3	4	NA	c78292	0.123908510513033	0.325383725180131
s874686	1	M	FG	N	White	N	2.6008	2.61	NA	c72554	-0.575291489486967	-0.588795191087268
s852597	0	W	FG	N	BLNP	N	1.99814814814815	3.14	2.52	c67869	-1.17794334133882	-0.814668199088078
s681660	2	M	CG	Y	BLNP	N	3.245	2.86	NA	c39924	0.0689085105130331	0.224371817496208
s681660	3	M	CG	Y	BLNP	N	3.06888888888889	2.86	NA	c25179	-0.107202600598078	0.0482607063850966
s421389	3.33	M	CG	N	White	N	3.40682926829268	3.53	NA	c61662	0.230737778805716	0.131226587584076
s421389	3	M	CG	N	White	N	3.4728813559322	3.53	NA	c62131	0.296789866445236	0.197278675223596
s852597	0	W	FG	N	BLNP	N	1.99814814814815	3.14	2.52	c69133	-1.17794334133882	-0.814668199088078
s395256	2	W	FG	Y	BLNP	N	2.891	3.29	NA	c69133	-0.285091489486967	-0.0057488765162983
s127603	1	W	FG	Y	White	N	2.834	3.5	2.98	c61662	-0.342091489486966	-0.140616274819869
s127603	2.66	W	FG	Y	White	N	2.84666666666667	3.5	2.98	c19641	-0.329424822820301	-0.127949608153203
s853659	2.33	M	FG	N	White	N	3.61414634146341	3.86	NA	c69133	0.438054851976448	0.424551150376146
s786722	2.33	M	CG	Y	BLNP	N	2.59	3.14	NA	c72554	-0.586091489486967	-0.430628182503793
s390017	1	W	FG	Y	BLNP	N	2.33714285714286	3.32	3.35	c40537	-0.838948632344109	-0.559606019373441
s786722	1	M	CG	Y	BLNP	N	2.81363636363636	3.14	NA	c56434	-0.362455125850603	-0.206991818867428
s390017	2	W	FG	Y	BLNP	N	2.27222222222222	3.32	3.35	c12985	-0.903869267264745	-0.624526654294076
s352253	3.33	W	FG	Y	White	N	3.99692307692308	NA	3.91	c61662	0.82083158743611	1.02230680210321
s227959	3.33	W	CG	N	BLNP	N	3.76636363636364	4	NA	c69133	0.590272146876669	0.582755900561857
s167976	3.33	W	FG	N	White	N	3.2595652173913	4	3.17	c72554	0.0834737279043374	0.236052155119945
s391485	3.66	M	FG	Y	White	N	3.996	3.63	4	c55403	0.819908510513033	0.777995589311269
s391485	3.66	M	FG	Y	White	N	3.93555555555556	3.63	NA	c12985	0.759464066068588	0.717551144866824
s951440	3	W	FG	Y	White	N	3.20666666666667	3.61	4	c12985	0.0305751771796996	0.232050391846797
s697161	3.33	W	FG	Y	White	N	3.03	3.68	3.14	c56434	-0.146091489486967	0.0553837251801306
s833640	2	M	FG	Y	White	N	3.21739130434783	3.31	NA	c40537	0.0412998148608592	-0.000613106340904945
s344708	1	M	FG	Y	White	N	3.21547169811321	3.93	NA	c37167	0.0393802086262407	-0.00253271257552345
s833640	2.66	M	FG	Y	White	N	3.24548387096774	3.31	NA	c19641	0.0693923814807746	0.0274794602790105
s697161	3	W	FG	Y	White	N	3.315	3.68	3.14	c12985	0.138908510513033	0.340383725180131
s736495	2.33	W	FG	Y	BLNP	N	1.88	3.58	3.71	c56434	-1.29609148948697	-1.0167488765163
s888486	3	W	FG	Y	White	N	2.9682	3.38	2.51	c75160	-0.207891489486967	-0.00641627481986928
s860572	3	W	CG	N	White	N	3.01142857142857	3.77	4	c12985	-0.164662918058396	-0.403547994243068
s921934	4.33	M	CG	N	White	N	4.20727272727273	4	NA	c78292	1.03118123778576	0.93167004656412
s860572	2.33	W	CG	N	White	N	3.36636363636364	3.77	4	c56434	0.190272146876669	-0.0486129293080038
s736495	3	W	FG	Y	BLNP	N	2.74173913043478	3.58	3.71	c12985	-0.434352359052185	-0.155009746081516
s144881	3	M	CG	N	BLNP	N	3.3804347826087	3.43	NA	c40537	0.204343293121729	0.338703503154931
s967962	3	W	FG	N	White	N	3.68266666666667	NA	3.53	c75160	0.5065751771797	0.659153604395307
s242971	1	W	CG	Y	White	N	3.112	3.1	NA	c69133	-0.0640914894869673	-0.131487268143314
s242971	3	W	CG	Y	White	N	3.23692307692308	3.1	NA	c19641	0.0608315874361103	-0.00656419122023655
s315172	3	W	FG	Y	White	N	3.52868421052632	NA	3.51	c75160	0.352592721039349	0.554067935706447
s310638	4.33	M	CG	N	White	N	4.20727272727273	4	NA	c78292	1.03118123778576	0.93167004656412
s310638	4.33	M	CG	N	White	N	4.2372	4	NA	c93518	1.06110851051303	0.961597319291394
s811336	3	M	FG	Y	White	N	2.98918918918919	NA	2.74	c75160	-0.186902300297778	-0.228815221499542
s144881	3.33	M	CG	N	BLNP	N	3.4575	3.43	NA	c19096	0.281408510513034	0.415768720546235
s921934	4.33	M	CG	N	White	N	4.20428571428571	4	NA	c93518	1.02819422479875	0.928683033577108
s274743	1	W	CG	Y	White	N	2.21363636363636	3.21	NA	c56434	-0.962455125850604	-1.02985090450695
s947214	3.33	W	CG	Y	White	N	3.78333333333333	4	NA	c56434	0.607241843846366	0.539846065190019
s947214	4	W	CG	Y	White	N	3.71296296296296	4	NA	c12985	0.536871473475996	0.469475694819649
s464186	0	W	CG	Y	White	N	2.97916666666667	3.61	3.4	c69133	-0.1969248228203	-0.264320601476647
s464186	3.33	W	CG	Y	White	N	3.03193548387097	3.61	3.4	c37167	-0.144156005615999	-0.211551784272346
s777392	1	M	CG	N	BLNP	N	1.72272727272727	2.9	NA	c56434	-1.45336421675969	-1.31900400672649
s951440	3	W	FG	Y	White	N	3.406	3.61	4	c55403	0.229908510513033	0.431383725180131
s432776	2	M	CG	N	White	N	3.25555555555556	3.81	3.38	c62131	0.0794640660685881	-0.0200471251530518
s432776	2	M	CG	N	White	N	4.03	3.81	3.38	c69133	0.853908510513033	0.754397319291393
s777392	2	M	CG	N	BLNP	N	1.76190476190476	2.9	NA	c72554	-1.41418672758221	-1.279826517549
s368504	0	W	FG	Y	White	N	0	NA	3.47	c16215	-3.17609148948697	-2.97461627481987
s621232	2.66	M	CG	N	White	N	2.67363636363636	3.5	NA	c56434	-0.502455125850604	-0.601966317072244
s621232	3	M	CG	N	White	N	2.56571428571429	3.5	NA	c12985	-0.610377203772681	-0.709888394994321
s660070	3	M	CG	N	White	N	2.13	2.89	NA	c56434	-1.04609148948697	-1.14560268070861
s271330	4.33	W	CG	Y	White	N	3.93454545454545	4	NA	c56434	0.758453965058488	0.691058186402141
s271330	4	W	CG	Y	White	N	4.14086956521739	4	NA	c12985	0.964778075730425	0.897382297074078
s508338	3	W	CG	Y	White	N	3.37770491803279	3.69	3.46	c62131	0.20161342854582	0.134217649889473
s508338	2.33	W	CG	Y	White	N	3.46904761904762	3.69	3.46	c69133	0.292956129560653	0.225560350904306
s714221	1	M	CG	N	White	N	0.717142857142857	2.64	NA	c56434	-2.45894863234411	-2.55845982356575
s660070	2	M	CG	N	White	N	2.33833333333333	2.89	NA	c12985	-0.837758156153634	-0.937269347375274
s825571	3	M	CG	N	BLNP	N	2.92263157894737	2.9	2.44	c24182	-0.253459910539598	-0.119099700506396
s194497	2	M	FG	Y	White	N	2.80166666666667	3.04	2.55	c75160	-0.3744248228203	-0.416337744022064
s324913	0	M	CG	N	White	N	1.09090909090909	3.19	2.19	c24182	-2.08518239857788	-2.18469358979952
s604563	3	W	CG	Y	White	N	3.53684210526316	2.96	3.83	c75160	0.360750615776191	0.293354837119844
s825571	2.66	M	CG	N	BLNP	N	2.778	2.9	2.44	c19641	-0.398091489486966	-0.263731279453765
s848348	0	M	FG	Y	White	N	2.30627906976744	2.89	NA	c69133	-0.869812419719525	-0.91172534092129
s762888	1	M	FG	Y	White	N	1	NA	2.05	c56434	-2.17609148948697	-2.21800441068873
s762888	3	M	FG	Y	White	N	1.9375	NA	2.05	c72554	-1.23859148948697	-1.28050441068873
s596562	2.33	W	FG	Y	BLNP	N	2.38833333333333	2.79	NA	c12985	-0.787758156153634	-0.508415543182965
s732192	1	W	FG	Y	White	N	2.00571428571429	3.31	NA	c56434	-1.17037720377268	-0.968901989105583
s419044	3	W	FG	Y	BLNP	N	2.63181818181818	3.63	NA	c56434	-0.544273307668785	-0.264930694698116
s477733	2	W	FG	Y	White	N	2.70714285714286	3.73	NA	c56434	-0.468948632344109	-0.267473417677011
s563893	2	W	FG	N	White	N	3.088	3.37	3.19	c75160	-0.0880914894869669	0.064486937728641
s293884	4	M	CG	N	BLNP	N	3.24296296296296	3	3.7	c62131	0.0668714734759961	0.201231683509198
s205144	2	M	CG	N	BLNP	N	2.91153846153846	3.54	NA	c12985	-0.264553027948505	-0.130192817915303
s205144	2.66	M	CG	N	BLNP	N	2.90545454545454	3.54	NA	c56434	-0.270636944032422	-0.13627673399922
s588540	0	W	FG	Y	White	N	0	NA	3.47	c72554	-3.17609148948697	-2.97461627481987
s782202	2	W	FG	N	White	N	1.76529411764706	2.96	2.88	c19641	-1.41079737183991	-1.2582189446243
s118292	3	W	CG	Y	White	N	3.6405	3.82	4	c39393	0.464408510513033	0.397012731856686
s118292	2.66	W	CG	Y	White	N	3.66975609756098	3.82	4	c69133	0.493664608074008	0.426268829417662
s293884	3.33	M	CG	N	BLNP	N	3.0316393442623	3	3.7	c69133	-0.144452145224672	-0.0100919351914697
s710641	1	M	FG	N	BLNP	N	2.872	2.78	NA	c12985	-0.304091489486967	-0.0196337520697498
s710641	2.33	M	FG	N	BLNP	N	2.56571428571429	2.78	NA	c55403	-0.610377203772681	-0.325919466355464
s239250	3.66	M	FG	Y	White	N	3.89048780487805	3.96	4	c69133	0.714396315391082	0.672483394189317
s239250	4	M	FG	Y	White	N	3.916	3.96	4	c62131	0.739908510513033	0.697995589311269
s173404	4	W	CG	N	White	N	3.97692307692308	3.96	NA	c72554	0.80083158743611	0.561946511251437
s400616	2.66	M	CG	N	White	N	3.25428571428571	3.75	NA	c12985	0.0781942247987475	-0.0213169664228925
s400616	3.33	M	CG	N	White	N	3.30272727272727	3.75	NA	c56434	0.126635783240306	0.0271245920186658
s141639	2	M	CG	N	White	N	2.94190476190476	3.77	3.47	c69133	-0.234186727582205	-0.333697918803845
s758360	2	M	CG	N	White	N	2.84444444444444	3.25	3	c62131	-0.331647045042522	-0.431158236264162
s758360	2.66	M	CG	N	White	N	2.67105263157895	3.25	3	c69133	-0.50503885790802	-0.60455004912966
s481079	1	W	CG	Y	White	N	2.66137931034483	2.36	NA	c12985	-0.51471217914214	-0.582107957798486
s155558	4	M	CG	N	White	N	3.81827586206897	3.72	NA	c63240	0.642184372581999	0.542673181360359
s419044	2.33	W	FG	Y	BLNP	N	2.8752	3.63	NA	c12985	-0.300891489486967	-0.0215488765162983
s231189	2	W	FG	Y	BLNP	N	2.78	3.27	2.77	c61662	-0.396091489486967	-0.116748876516298
s634453	3	M	CG	N	White	N	3.46237288135593	3.42	NA	c62131	0.286281391868965	0.186770200647325
s634453	3	M	CG	N	White	N	3.4609756097561	3.42	NA	c61662	0.284884120269131	0.185372929047491
s500678	3.66	W	CG	N	White	N	3.95511627906977	3.96	NA	c69133	0.7790247895828	0.540139713398128
s848876	4	W	CG	Y	White	N	3.87428571428571	4	NA	c12985	0.698194224798748	0.630798446142401
s848876	4	W	CG	Y	White	N	4	4	NA	c78292	0.823908510513033	0.756512731856686
s801977	2.66	M	FG	Y	White	N	2.91333333333333	3.43	2.3	c37167	-0.262758156153633	-0.304671077355398
s481693	2	W	FG	Y	White	N	2.02571428571429	3.47	2.77	c72554	-1.15037720377268	-0.948901989105583
s291781	3	M	CG	N	BLNP	N	3.29714285714286	3.4	4	c12985	0.12105136765589	0.255411577689092
s436432	4	M	CG	N	BLNP	N	4.1041095890411	3.88	4	c75160	0.928018099554128	1.06237830958733
s377369	0	M	FG	Y	White	N	0	2.94	2.67	c66218	-3.17609148948697	-3.21800441068873
s624383	4	M	FG	Y	White	N	4	3.7	NA	c24182	0.823908510513033	0.781995589311269
s624383	4	M	FG	Y	White	N	3.93111111111111	3.7	NA	c66218	0.755019621624144	0.71310670042238
s377369	0	M	FG	Y	White	N	0	2.94	2.67	c39924	-3.17609148948697	-3.21800441068873
s134526	2	W	FG	Y	White	N	3.18920454545455	3.38	NA	c75160	0.0131130559675783	0.214588270634676
s542621	0	M	FG	Y	BLNP	N	1.81714285714286	3	2.53	c72554	-1.35894863234411	-1.0257339115664
s112188	0	M	CG	Y	White	N	2.51470588235294	2.89	NA	c69133	-0.661385607134026	-0.701558698553571
s112188	2	M	CG	Y	White	N	2.09782608695652	2.89	NA	c19641	-1.07826540253045	-1.11843849394999
s109796	3	M	CG	N	White	N	3.42428571428571	2.93	2.93	c61662	0.248194224798747	0.148683033577107
s682235	3	W	FG	N	White	N	3.3885	3.23	NA	c62131	0.212408510513033	0.364986937728641
s682235	3.66	W	FG	N	White	N	3.24380952380952	3.23	NA	c69133	0.067718034322557	0.220296461538165
s466598	0	W	CG	Y	BLNP	N	2.67966101694915	NA	NA	c62131	-0.496430472537814	-0.210897878453752
s466598	2.33	W	CG	Y	BLNP	N	2.80095238095238	NA	NA	c69133	-0.375139108534587	-0.0896065144505238
s150056	1	M	CG	N	BLNP	N	2.2508	NA	2.68	c62131	-0.925291489486967	-0.790931279453765
s127182	1	W	CG	Y	BLNP	N	2.33826086956522	3.11	3.25	c72554	-0.837830619921749	-0.552298025837687
s712164	4	W	CG	Y	BLNP	N	4.0904347826087	3.81	3.95	c62131	0.914343293121728	1.19987588720579
s734591	3	M	FG	Y	BLNP	N	2.89971428571429	2.71	NA	c55403	-0.276377203772681	0.0568375170050333
s652160	2.66	W	FG	N	BLNP	N	3.52348837209302	3.89	4	c69133	0.347396882606056	0.710672024856797
s648390	3.33	M	CG	Y	White	N	3.59923076923077	3.75	4	c66218	0.423139279743803	0.382966188324258
s142589	0	W	CG	N	White	N	2.36518518518519	2.89	NA	c40537	-0.810906304301782	-1.04979138048645
s776815	3.33	W	FG	Y	White	N	3.17727272727273	3.68	NA	c69133	0.00118123778576074	0.202656452452858
s776815	4	W	FG	Y	White	N	3.34950819672131	3.68	NA	c62131	0.173416707234344	0.374891921901442
s712164	4.33	W	CG	Y	BLNP	N	3.99777777777778	3.81	3.95	c69133	0.82168628829081	1.10721888237487
s734591	2	M	FG	Y	BLNP	N	2.8748	2.71	NA	c12985	-0.301291489486967	0.0319232312907474
s553004	0	W	FG	N	White	N	2.34	3.04	NA	c72554	-0.836091489486967	-0.683513062271359
s827231	3.33	M	CG	N	White	N	3.27545454545455	3.59	NA	c56434	0.0993630559675784	-0.000148135254061543
s827231	3	M	CG	N	White	N	3.33142857142857	3.59	NA	c12985	0.155337081941604	0.0558258907199645
s879774	3	M	CG	N	BLNP	N	2.44	3.47	3	c72554	-0.736091489486967	-0.601731279453765
s197928	0	W	CG	Y	White	N	1.935	NA	2.86	c62131	-1.24109148948697	-1.30848726814331
s882842	0	M	FG	Y	White	N	4.33	NA	3.95	c38824	1.15390851051303	1.11199558931127
s988098	2.66	M	CG	N	White	N	3.02636363636364	2.61	NA	c72554	-0.149727853123331	-0.249239044344971
s704648	2.33	M	FG	Y	BLNP	N	2.87578947368421	3.46	NA	c37167	-0.300302015802757	0.0329127049749576
s403916	4.33	W	FG	Y	BLNP	N	2.88947368421053	3.2	3.25	c61662	-0.286617805276441	-0.00727519230577212
s203230	2	W	CG	Y	BLNP	N	2.1276	3.36	3.04	c12985	-1.04849148948697	-0.762958895402905
s203230	2	W	CG	Y	BLNP	N	1.398	3.36	3.04	c56434	-1.77809148948697	-1.4925588954029
s536806	3.33	M	CG	N	BLNP	N	2.15307692307692	2.9	2.8	c24182	-1.02301456641004	-0.888654356376842
s296349	3.33	W	CG	N	White	N	3.50560975609756	3.68	3.52	c69133	0.329518266610594	0.0906331904259217
s296349	4	W	CG	N	White	N	3.54696428571429	3.68	3.52	c62131	0.370872796227319	0.131987720042646
s788836	0	M	FG	Y	White	N	2.65714285714286	NA	2.29	c62131	-0.51894863234411	-0.560861553545874
s788836	0	M	FG	Y	White	N	2.67913043478261	NA	2.29	c75160	-0.496961054704358	-0.538873975906122
s492759	4	W	CG	Y	White	N	2.8525	3.89	3.15	c62131	-0.323591489486967	-0.390987268143314
s291781	3	M	CG	N	BLNP	N	3.02727272727273	3.4	4	c56434	-0.14881876221424	-0.0144585521810381
s457879	3	M	CG	Y	BLNP	N	3.53409090909091	2	3.59	c75160	0.357999419603942	0.513462726587117
s665267	3	W	CG	Y	White	N	2.40485294117647	3.52	NA	c75160	-0.771238548310496	-0.838634326966843
s639316	2.66	W	FG	N	White	N	3.40285714285714	3.96	NA	c12985	0.226765653370176	0.379344080585784
s639316	3	W	FG	N	White	N	3.57272727272727	3.96	NA	c56434	0.396635783240305	0.549214210455913
s360320	2	M	CG	N	BLNP	N	3.06029411764706	3.77	4	c75160	-0.115797371839908	0.0185628381932936
s520659	0	M	CG	N	White	N	3.22111111111111	3.04	NA	c56434	0.0450196216241441	-0.0544915695974959
s675290	4	M	CG	Y	White	N	3.90454545454545	3.77	4	c72554	0.728453965058488	0.688280873638943
s530053	4	W	FG	Y	BLNP	N	3.6627027027027	3.96	4	c69133	0.486611213215736	0.765953826186405
s713619	3	W	CG	N	White	N	2.58666666666667	3.44	3.51	c78292	-0.589424822820301	-0.828309899004973
s108118	4	M	CG	Y	White	N	4.04387096774194	NA	3.52	c75160	0.867779478254969	0.827606386835424
s141726	3.33	W	FG	Y	BLNP	N	3.23389830508475	3.52	3.27	c69133	0.0578068155977789	0.337149428568448
s184799	2	M	CG	N	BLNP	N	2.71797297297297	2.77	NA	c75160	-0.458118516513994	-0.323758306480792
s121009	2	W	FG	Y	BLNP	N	2.57444444444444	3.6	NA	c10040	-0.601647045042522	-0.322304432071854
s686505	3	W	CG	Y	BLNP	N	3.45714285714286	3.86	NA	c12985	0.28105136765589	0.566583961739953
s686505	3.33	W	CG	Y	BLNP	N	3.54818181818182	3.86	NA	c56434	0.372090328694851	0.657622922778914
s187177	4	M	CG	Y	White	N	3.85282051282051	4	4	c24425	0.676729023333546	0.636555931914001
s453501	4	W	CG	N	White	N	3.25714285714286	3.75	NA	c12985	0.0810513676558902	-0.157833708528782
s453501	3.33	W	CG	N	White	N	3.09818181818182	3.75	NA	c56434	-0.0779096713051484	-0.316794747489821
s187177	4	M	CG	Y	White	N	3.89569892473118	4	4	c66218	0.719607435244216	0.679434343824671
s109796	3	M	CG	N	White	N	3.2912	2.93	2.96	c62131	0.115108510513033	0.015597319291393
s835977	4	W	FG	Y	BLNP	N	4.07666666666667	4	NA	c17988	0.9005751771797	1.17991779015037
s973590	3	W	CG	N	White	N	3.36081632653061	NA	3.12	c75160	0.184724837043646	-0.054160239141027
s910873	0	W	FG	Y	White	N	1.28857142857143	NA	3.47	c56434	-1.88752006091554	-1.68604484624844
s951521	3	W	CG	Y	White	N	3.13565217391304	4	3.46	c75160	-0.0404393155739236	-0.10783509423027
s325807	4	M	FG	N	BLNP	N	3.93111111111111	3.25	NA	c72554	0.755019621624144	1.03947735904136
s704648	3	M	FG	Y	BLNP	N	3	3.46	NA	c38824	-0.176091489486967	0.157123231290747
s587375	1	W	FG	Y	BLNP	N	2.04864864864865	NA	3.04	c75160	-1.12744284083832	-0.84810022786765
s587375	2	W	FG	Y	BLNP	N	1.95714285714286	NA	3.04	c62131	-1.21894863234411	-0.939606019373441
s835977	4	W	FG	Y	BLNP	N	4.0735	4	NA	c62131	0.897408510513033	1.1767511234837
s447195	2.66	W	CG	N	White	N	2.89210526315789	NA	3.45	c37167	-0.283986226329072	-0.522871302513745
s697335	3.66	W	CG	N	White	N	3.92285714285714	3.75	NA	c12985	0.746765653370176	0.507880577185504
s697335	4	W	CG	N	White	N	4.09545454545455	3.75	NA	c56434	0.919363055967579	0.680477979782906
s492115	4	M	CG	Y	White	N	4.08	NA	3.5	c82819	0.903908510513032	0.863735419093487
s492115	3.33	M	CG	Y	White	N	4.02515151515152	NA	3.5	c19641	0.849060025664548	0.808886934245003
s783026	1	M	FG	Y	BLNP	N	2.71285714285714	2.81	NA	c56434	-0.463234346629824	-0.13001962585211
s952418	0	M	CG	N	White	N	2.71857142857143	3.23	NA	c72554	-0.457520060915538	-0.557031252137178
s988074	1	M	CG	Y	White	N	2.333	2.32	3	c75160	-0.843091489486967	-0.883264580906512
s754637	3.66	W	CG	N	White	N	3.86571428571429	3.88	NA	c12985	0.689622796227319	0.450737720042646
s754637	3.33	W	CG	N	White	N	3.82090909090909	3.88	NA	c56434	0.644817601422124	0.405932525237451
s559397	2.33	M	CG	N	White	N	3.29923076923077	3.25	NA	c72554	0.123139279743802	0.0236280885221625
s467456	2.33	W	CG	N	BLNP	N	3.26746666666667	3.69	3.2	c19641	0.0913751771797	0.0838589308648876
s806045	4.33	W	CG	N	White	N	4.05571428571429	4	NA	c72554	0.879622796227319	0.640737720042647
s384635	1	W	FG	Y	BLNP	N	3.08888888888889	NA	2.55	c39924	-0.0872026005980784	0.19214001237259
s173573	4	W	CG	Y	BLNP	N	4.03121621621622	4	NA	c39393	0.855124726729249	1.14065732081331
s173573	4	W	CG	Y	BLNP	N	4.0216	4	NA	c23535	0.845508510513032	1.1310411045971
s995284	3.33	M	CG	N	White	N	3.09818181818182	3.52	NA	c56434	-0.0779096713051484	-0.177420862526788
s151159	3.66	W	CG	Y	White	N	3.01833333333333	3.48	3.02	c12985	-0.157758156153634	-0.225153934809981
s151159	3.33	W	CG	Y	White	N	3.12	3.48	3.02	c56434	-0.0560914894869669	-0.123487268143314
s770792	3.33	W	CG	Y	White	N	3.66222222222222	3.26	3.65	c69133	0.486130732735255	0.418734954078908
s770792	3	W	CG	Y	White	N	3.57652173913043	3.26	3.65	c62131	0.400430249643467	0.33303447098712
s301168	0	W	CG	Y	White	N	3.80769230769231	3.72	NA	c72554	0.631600818205341	0.564205039548994
s279578	0	M	FG	N	White	N	3.32894736842105	3.28	NA	c72554	0.152855878934086	0.139352177333784
s703215	3	M	FG	Y	BLNP	N	3.238	NA	2.72	c19641	0.0619085105130326	0.395123231290747
s350507	1	M	FG	Y	BLNP	N	2.80931034482759	3.35	NA	c12985	-0.366781144659381	-0.0335664238816666
s350507	2.33	M	FG	Y	BLNP	N	3.09363636363636	3.35	NA	c55403	-0.0824551258506032	0.250759594927111
s229158	3	W	FG	Y	BLNP	N	2.92317073170732	3.85	3.54	c69133	-0.25292075777965	0.0264218551910185
s892377	2	W	FG	Y	BLNP	N	2.94641509433962	3.32	NA	c37167	-0.229676395147344	0.0496662178233245
s380397	0	M	FG	Y	BLNP	N	1.28857142857143	3	2.63	c24182	-1.88752006091554	-1.55430534013782
s294643	2.33	W	CG	Y	BLNP	N	2.86508771929825	3.23	3.5	c19641	-0.311003770188721	-0.0254711761046584
s294643	2.33	W	CG	Y	BLNP	N	2.89666666666667	3.23	3.5	c38824	-0.2794248228203	0.00610777126376227
s892377	2	W	FG	Y	BLNP	N	3.20783783783784	3.32	NA	c40537	0.0317463483508709	0.31108896132154
s822479	0	W	FG	N	BLNP	N	1.69166666666667	3	1.65	c56434	-1.4844248228203	-1.12114968056956
s822479	0	W	FG	N	BLNP	N	1.33875	3	1.65	c66218	-1.83734148948697	-1.47406634723623
s430541	2.66	W	CG	N	White	N	3.17818181818182	3.58	2.81	c56434	0.00209032869485126	-0.236794747489821
s987536	2	W	CG	N	White	N	2.91259259259259	3.65	3.05	c75160	-0.263498896894375	-0.502383973079047
s430541	3	W	CG	N	White	N	3.27428571428571	3.58	2.81	c12985	0.0981942247987475	-0.140690851385925
s714627	4	W	CG	N	White	N	4.16813559322034	3.93	3.92	c39393	0.992044103733372	0.753159027548699
s714627	4.33	W	CG	N	White	N	4.15545454545455	3.93	3.92	c23535	0.979363055967578	0.740477979782906
s269271	0	M	FG	Y	White	N	1.85769230769231	3.08	NA	c61655	-1.31839918179466	-1.36031210299642
s290759	0	M	FG	Y	BLNP	N	4.33	NA	NA	c68526	1.15390851051303	1.48712323129075
s812819	4	W	CG	N	White	N	3.42112359550562	3.97	NA	c62131	0.245032106018651	0.00614702983397875
s812819	3	W	CG	N	White	N	3.47535211267606	3.97	NA	c61662	0.29926062318909	0.0603755470044169
s460823	1	W	CG	N	White	N	2.50260869565217	3.06	2.66	c37167	-0.673482793834793	-0.912367870019466
s191056	1	W	FG	Y	BLNP	N	2.40785714285714	3.41	3.8	c75160	-0.768234346629824	-0.488891733659155
s460823	2	W	CG	N	White	N	1.33555555555556	3.17	2.75	c39924	-1.84053593393141	-2.07942101011608
s843937	0	W	CG	N	BLNP	N	4.33	3	NA	c55403	1.15390851051303	1.14639226419822
s543434	2	W	CG	N	White	N	3.1475	NA	3.68	c62131	-0.0285914894869665	-0.267476565671639
s543434	2	W	CG	N	White	N	3.232	NA	3.68	c69133	0.0559085105130332	-0.182976565671639
s905469	3	W	CG	N	White	N	3.27068493150685	3.67	NA	c75160	0.0945934420198822	-0.14429163416479
s522583	0	W	FG	Y	BLNP	N	1.06526315789474	3	3.65	c72554	-2.11082833159223	-1.83148571862156
s420563	1	M	FG	Y	BLNP	N	2.93161764705882	3.04	NA	c75160	-0.244473842428143	0.0887408783495709
s420563	2	M	FG	Y	BLNP	N	2.93648648648649	3.04	NA	c62131	-0.239605003000481	0.0936097177772335
s848494	4	W	CG	Y	White	N	3.82272727272727	3.43	3.5	c78292	0.646635783240306	0.579240004583959
s848494	4	W	CG	Y	White	N	3.884	3.43	3.5	c12985	0.707908510513033	0.640512731856686
s603607	3	W	FG	Y	BLNP	N	3.532	NA	NA	c61662	0.355908510513033	0.635251123483702
s982029	1	M	FG	Y	White	N	3.47826086956522	3.14	3.57	c61662	0.30216938007825	0.260256458876486
s603607	2	W	FG	Y	BLNP	N	3.26	NA	NA	c62131	0.0839085105130333	0.363251123483702
s109862	4	M	CG	Y	BLNP	N	3.90896551724138	3.73	NA	c12985	0.732874027754412	0.888337334737586
s385103	4	W	CG	N	White	N	4.13655172413793	4	NA	c72554	0.960460234650965	0.721575158466292
s129483	2	W	FG	Y	BLNP	N	2.76195121951219	3.25	3.25	c62131	-0.414140269974772	-0.134797657004103
s105407	1	M	CG	N	BLNP	N	2.63179487179487	3.04	NA	c40537	-0.544296617692095	-0.409936407658893
s279033	3	M	CG	N	White	N	3.75428571428571	3.43	3.72	c61662	0.578194224798747	0.478683033577108
s985600	2	W	FG	N	White	N	3.0965	3.44	2.94	c75160	-0.0795914894869667	0.0729869377286412
s150886	1	W	FG	Y	White	N	2.38461538461538	2.93	NA	c12985	-0.791476104871582	-0.590000890204485
s109862	4	M	CG	Y	BLNP	N	3.82666666666667	3.73	NA	c78292	0.6505751771797	0.806038484162874
s105107	0	W	CG	Y	BLNP	N	3.63	2.37	2.15	c24182	0.453908510513033	0.739441104597096
s663070	3.66	W	CG	N	White	N	4.00090909090909	3.71	3	c56434	0.824817601422124	0.585932525237451
s663070	4	W	CG	N	White	N	3.97703703703704	3.71	3	c12985	0.80094554755007	0.562060471365397
s155041	4	W	CG	Y	White	N	3.43103448275862	3.96	NA	c87008	0.254942993271654	0.187547214615307
s150886	2.33	W	FG	Y	White	N	2.255	2.93	NA	c56434	-0.921091489486967	-0.719616274819869
s223794	0	M	CG	N	BLNP	N	4.33	3.36	3.75	c56434	1.15390851051303	1.28826872054624
s886482	3.66	M	CG	N	White	N	3.87818181818182	3.31	3.71	c56434	0.702090328694851	0.602579137473211
s412469	2.33	M	FG	Y	White	N	2.75	3.38	3.18	c56434	-0.426091489486967	-0.468004410688731
s886482	4	M	CG	N	White	N	4.03461538461538	3.31	3.71	c12985	0.858523895128418	0.759012703906778
s247309	2	M	CG	N	BLNP	N	3.26206896551724	3.68	NA	c62131	0.0859774760302745	0.220337686063476
s247309	2.66	M	CG	N	BLNP	N	3.39232558139535	3.68	NA	c69133	0.216234091908382	0.350594301941584
s824337	2	W	FG	Y	White	N	3.07027027027027	NA	3.45	c75160	-0.105821219216697	0.0956539954504012
s545355	3	M	CG	Y	White	N	3.31695652173913	3.64	2.97	c66218	0.140865032252164	0.100691940832619
s545355	3	M	CG	Y	White	N	3.728	3.64	2.97	c24182	0.551908510513033	0.511735419093488
s765709	0	W	CG	Y	BLNP	N	0	3.13	NA	c56434	-3.17609148948697	-2.8905588954029
s765709	0	W	CG	Y	BLNP	N	2.45454545454545	3.13	NA	c72554	-0.721546034941512	-0.43601344085745
s630296	0	M	FG	Y	BLNP	N	1.5544	2.85	NA	c72554	-1.62169148948697	-1.28847676870925
s457437	3.66	M	FG	Y	White	N	3.79297297297297	3.56	3.78	c19641	0.616881483486005	0.574968562284241
s686042	3	M	FG	Y	White	N	3.29918918918919	3.61	3.6	c40537	0.123097699702222	0.0811847785004578
s287942	3	M	CG	N	White	N	3.70416666666667	2.93	NA	c67869	0.528075177179699	0.428563985958059
s435773	3	W	FG	Y	White	N	2.8965	2.71	3.07	c75160	-0.279591489486966	-0.0781162748198687
s867435	3.66	M	CG	Y	White	N	3.55758620689655	NA	2.7	c72554	0.381494717409584	0.341321625990039
s815968	4	M	CG	N	BLNP	N	3.93142857142857	3.76	NA	c12985	0.755337081941605	0.889697291974807
s198444	3	W	CG	N	White	N	3.02615384615385	3.07	3.55	c39924	-0.149937643333121	-0.388822719517793
s921281	4.33	M	CG	Y	White	N	4.14714285714286	3.93	4	c12985	0.971051367655891	0.930878276236346
s921281	4	M	CG	Y	White	N	4.09545454545455	3.93	4	c56434	0.919363055967579	0.879189964548034
s619064	2	W	FG	Y	BLNP	N	3.24931506849315	3.6	NA	c75160	0.0732235790061839	0.352566191976853
s674939	3	M	CG	N	BLNP	N	3.07491228070175	3.48	3	c37167	-0.101179208785213	0.0331810012479892
s626490	0	M	CG	N	BLNP	N	0.565714285714286	2.67	3.78	c72554	-2.61037720377268	-2.47601699373948
s821120	2	W	FG	Y	BLNP	N	2.52081081081081	2.42	4	c39924	-0.655280678676156	-0.375938065705487
s821120	2.33	W	FG	Y	BLNP	N	2.6311320754717	2.42	4	c19641	-0.544959414015269	-0.265616801044601
s691072	2	W	FG	Y	White	N	3.19954545454545	3.71	NA	c62131	0.0234539650584877	0.224929179725585
s742683	0	M	CG	Y	BLNP	N	0	2.86	2.7	c78292	-3.17609148948697	-3.02062818250379
s865987	2.66	M	FG	Y	White	N	2.42923076923077	3.23	2.29	c19641	-0.746860720256198	-0.788773641457962
s291449	4	M	FG	N	White	N	3.90454545454545	3.68	3	c56434	0.728453965058488	0.714950263458186
s291449	3.66	M	FG	N	White	N	4.00285714285714	3.68	3	c12985	0.826765653370176	0.813261951769874
s287942	0	M	CG	N	White	N	4.16882352941176	2.93	NA	c61662	0.992732039924798	0.893220848703158
s707115	2	W	CG	N	BLNP	N	2.59142857142857	3.2	3.08	c53041	-0.584662918058395	-0.592179164373208
s694287	2.33	W	FG	Y	White	N	3.00413333333333	3.28	4	c69133	-0.171958156153633	0.0295170585134645
s198226	3.33	W	CG	N	BLNP	N	3.45272727272727	3.96	NA	c56434	0.276635783240306	0.269119536925493
s844755	2	W	FG	Y	BLNP	N	1.57571428571429	NA	2.29	c87836	-1.60037720377268	-1.32103459080201
s602262	2	M	CG	N	White	N	3.3208	3.39	NA	c75160	0.144708510513033	0.0451973192913933
s246496	1	W	FG	Y	White	N	2.14285714285714	3.4	2.6	c69133	-1.03323434662982	-0.831759131962726
s421826	4	W	FG	Y	White	N	3.08391304347826	3.36	2.71	c75160	-0.0921784460087056	0.109296768658392
s374145	0	M	FG	Y	White	N	1.61771428571429	NA	3.12	c62131	-1.55837720377268	-1.60029012497445
s374145	0	M	FG	Y	White	N	1.71272727272727	NA	3.12	c75160	-1.46336421675969	-1.50527713796146
s873182	2	M	FG	N	White	N	2.649	3.38	2.81	c75160	-0.527091489486967	-0.540595191087268
s873182	3.33	M	FG	N	White	N	2.48793103448276	3.38	2.81	c69133	-0.688160455004208	-0.701664156604509
s723146	4	M	CG	N	White	N	4	3.89	3.45	c66218	0.823908510513033	0.724397319291393
s844755	0	W	FG	Y	BLNP	N	0.602	NA	2.29	c24425	-2.57409148948697	-2.2947488765163
s287271	3.33	W	CG	N	White	N	3.446	3.64	NA	c12985	0.269908510513033	0.0310234343283606
s287271	3	W	CG	N	White	N	3.27272727272727	3.64	NA	c56434	0.096635783240306	-0.142249292944367
s678823	3	W	FG	Y	White	N	3.93587301587302	3.72	3.26	c69133	0.759781526386049	0.961256741053147
s244967	2.66	M	CG	N	BLNP	N	3.17818181818182	3.38	NA	c56434	0.00209032869485126	0.136450538728053
s959448	3	M	CG	N	BLNP	N	3.3865671641791	3.75	4	c75160	0.210475674692137	0.344835884725339
s815968	4	M	CG	N	BLNP	N	4	3.76	4	c78292	0.823908510513033	0.958268720546235
s456875	3	W	CG	Y	White	N	3.40965517241379	3.29	NA	c12985	0.233563682926826	0.166167904270479
s456875	2.33	W	CG	Y	White	N	3.55666666666667	3.29	NA	c56434	0.3805751771797	0.313179398523353
s192944	4.33	M	CG	N	BLNP	N	4.00551020408163	2.97	NA	c61662	0.829418714594666	0.963778924627868
s836491	0	W	FG	Y	White	N	3.012	NA	3.37	c19641	-0.164091489486967	0.0373837251801303
s836491	2	W	FG	Y	White	N	2.3	NA	3.37	c39924	-0.876091489486967	-0.674616274819869
s909154	0	M	CG	Y	BLNP	N	1.67818181818182	2.72	2.15	c39924	-1.49790967130515	-1.34244636432197
s192944	4	M	CG	N	BLNP	N	4.02090909090909	2.97	NA	c62131	0.844817601422124	0.979177811455326
s219916	3.33	W	CG	N	White	N	3.75272727272727	3.18	4	c56434	0.576635783240306	0.337750707055633
s389831	3	M	CG	N	BLNP	N	3.02285714285714	3	NA	c12985	-0.153234346629824	-0.0188741365966223
s781763	3	M	CG	N	White	N	3.35133333333333	2.93	4	c62131	0.175241843846366	0.0757306526247263
s842584	3	W	CG	N	White	N	3.09185185185185	3.71	3.52	c12985	-0.0842396376351151	-0.323124713819788
s842584	2.66	W	CG	N	White	N	3.24636363636364	3.71	3.52	c56434	0.0702721468766687	-0.168612929308004
s943702	3	M	CG	N	White	N	3.58283582089552	3.32	NA	c72554	0.406744331408555	0.307233140186915
s837768	2	W	CG	N	White	N	3.01041666666667	2.92	NA	c75160	-0.1656748228203	-0.404559899004973
s219916	3	W	CG	N	White	N	3.638	3.18	4	c12985	0.461908510513032	0.22302343432836
s389831	2.33	M	CG	N	BLNP	N	2.91636363636364	3	NA	c56434	-0.259727853123331	-0.125367643090129
s693788	3.33	M	FG	Y	White	N	3.48	3.52	NA	c56434	0.303908510513033	0.261995589311269
s153264	0	W	CG	Y	White	N	4.15217391304348	4	4	c23535	0.976082423556512	0.908686644900165
s153264	3.33	W	CG	Y	White	N	3.680625	4	4	c19641	0.504533510513033	0.437137731856686
s648803	3	M	CG	Y	White	N	3.58879120879121	3.93	NA	c39393	0.412699719304242	0.372526627884697
s648803	3	M	CG	Y	White	N	3.61178082191781	3.93	NA	c23535	0.435689332430842	0.395516241011296
s693788	2.33	M	FG	Y	White	N	3.66137931034483	3.52	NA	c12985	0.485287820857861	0.443374899656097
s864837	2.33	W	CG	Y	BLNP	N	2.45913043478261	3.93	3.5	c69133	-0.716961054704358	-0.431428460620296
s864837	3	W	CG	Y	BLNP	N	2.40147058823529	3.93	3.5	c62131	-0.774620901251672	-0.48908830716761
s648127	4.33	M	FG	N	White	N	4.33	NA	3.4	c69133	1.15390851051303	1.14040480891273
s686042	2.66	M	FG	Y	White	N	3.22925925925926	3.61	3.6	c37167	0.0531677697722923	0.0112548485705282
s544121	4	M	FG	N	White	N	4.13829787234043	4	4	c87008	0.962206382853458	0.948702681253157
s968897	3	W	CG	N	White	N	3.3536	3.31	3	c75160	0.177508510513033	-0.0613765656716398
s259146	2.33	W	CG	N	BLNP	N	3.69	3.81	2.48	c61662	0.513908510513033	0.506392264198221
s882919	2	M	FG	Y	White	N	2.66903225806452	3.48	3.38	c75160	-0.507059231422451	-0.548972152624215
s386654	3	W	FG	Y	BLNP	N	3.51428571428571	3.85	NA	c12985	0.338194224798748	0.617536837769416
s386654	3.33	W	FG	Y	BLNP	N	3.64363636363636	3.85	NA	c56434	0.467544874149397	0.746887487120065
s852746	3	W	FG	N	White	N	3.42285714285714	3.18	NA	c12985	0.246765653370176	0.399344080585784
s679914	0	M	FG	N	BLNP	N	1.47684210526316	3.04	NA	c56434	-1.69924938422381	-1.41479164680659
s442261	3	W	CG	N	White	N	2.36896551724138	3.43	3.35	c75160	-0.807125972245588	-1.04601104843026
s575583	2.33	W	FG	Y	BLNP	N	3.31456140350877	3.79	3.71	c19641	0.138469914021805	0.417812526992474
s575583	1	W	FG	Y	BLNP	N	3.21454545454545	3.79	3.71	c69133	0.0384539650584874	0.317796578029156
s899486	4	W	FG	N	BLNP	N	3.92641025641026	3.37	4	c17988	0.750318766923289	1.11359390917403
s899486	3	W	FG	N	BLNP	N	3.9653164556962	3.37	4	c75160	0.789224966209236	1.15250010845998
s852746	3	W	FG	N	White	N	3.64090909090909	3.18	NA	c56434	0.464817601422124	0.617396028637732
s198226	3	W	CG	N	BLNP	N	3.42481481481481	3.96	NA	c12985	0.248723325327848	0.241207079013035
s842961	3	M	CG	Y	White	N	3.09317647058823	3.93	3.94	c62131	-0.0829150188987322	-0.123088110318277
s627003	3	W	CG	N	White	N	3.7473417721519	4	NA	c75160	0.571250282664932	0.332365206480259
s396227	1	W	CG	N	BLNP	N	1.99760479041916	2.4	3.25	c16133	-1.17848669906781	-1.18600294538262
s333533	3	W	FG	N	BLNP	N	3.6175	3.2	NA	c66218	0.441408510513033	0.804683652763774
s333533	2.33	W	FG	N	BLNP	N	3.66736842105263	3.2	NA	c38824	0.491276931565665	0.854552073816406
s555641	4	W	FG	N	White	N	3.62285714285714	NA	NA	c40537	0.446765653370176	0.599344080585784
s555641	3	W	FG	N	White	N	3.49	NA	NA	c19641	0.313908510513033	0.466486937728641
s254706	3.66	W	FG	N	White	N	3.15714285714286	3.59	NA	c12985	-0.0189486323441095	0.133629794871498
s254706	3.33	W	FG	N	White	N	3.12545454545455	3.59	NA	c56434	-0.0506369440324215	0.101941483183186
s494485	2.66	W	CG	Y	White	N	3.84333333333333	NA	3.41	c43522	0.667241843846367	0.59984606519002
s751547	4	W	CG	N	White	N	3.9072	3.89	4	c72554	0.731108510513033	0.49222343432836
s142065	3	M	FG	Y	White	N	3.37636363636364	3.5	4	c62131	0.200272146876669	0.158359225674905
s142065	2.66	M	FG	Y	White	N	3.31	3.5	4	c69133	0.133908510513033	0.0919955893112689
s463762	4	W	CG	N	White	N	3.04457142857143	3	3.2	c62131	-0.131520060915538	-0.370405137100211
s463762	2.66	W	CG	N	White	N	3.032	3	3.2	c69133	-0.144091489486967	-0.38297656567164
s494485	2	W	CG	Y	White	N	3.4625	NA	3.41	c62131	0.286408510513033	0.219012731856686
s400793	4	M	FG	Y	BLNP	N	2.96162790697674	3.25	3.27	c61662	-0.214463582510223	0.118751138267491
s910320	0	M	CG	N	BLNP	N	3.255	3.18	NA	c56434	0.0789085105130329	0.213268720546235
s806961	0	W	CG	Y	BLNP	N	4.33	1	2.48	c56434	1.15390851051303	1.4394411045971
s804838	4.33	W	CG	Y	White	N	4.33	NA	2.7	c61662	1.15390851051303	1.08651273185669
s400793	3	M	FG	Y	BLNP	N	3.2205	3.25	3.27	c62131	0.044408510513033	0.377623231290747
s140270	4	W	FG	Y	BLNP	N	3.60769230769231	4	NA	c12985	0.431600818205341	0.71094343117601
s140270	4	W	FG	Y	BLNP	N	3.45454545454545	4	NA	c56434	0.278453965058488	0.557796578029156
s806961	0	W	CG	Y	BLNP	N	2.87727272727273	1	2.48	c72554	-0.29881876221424	-0.0132861681301772
s429334	2	M	CG	Y	White	N	2.504	2.92	3.2	c69133	-0.672091489486967	-0.712264580906512
s429334	2	M	CG	Y	White	N	2.6048	2.92	3.2	c62131	-0.571291489486967	-0.611464580906512
s483820	0	W	FG	Y	White	N	0.294	2	2.47	c56434	-2.88209148948697	-2.68061627481987
s275014	4	M	FG	Y	BLNP	N	3.9064	3.96	NA	c75160	0.730308510513033	1.06352323129075
s206478	4	M	FG	Y	BLNP	N	3.79	2.41	3.75	c67869	0.613908510513033	0.947123231290747
s577880	2	W	CG	N	White	N	3.37405405405405	NA	NA	c16215	0.197962564567087	-0.0409225116175853
s577880	3	W	CG	N	White	N	3.09666666666667	NA	NA	c37167	-0.0794248228203003	-0.318309899004973
s772781	3	W	FG	Y	White	N	2.32842105263158	NA	3.65	c75160	-0.847670436855388	-0.646195222188291
s545195	0	W	CG	N	White	N	2.22444444444444	3.14	2.94	c69133	-0.951647045042523	-1.1905321212272
s545195	0	W	CG	N	White	N	2.7608	3.14	2.94	c19641	-0.415291489486967	-0.65417656567164
s868785	2.66	W	FG	N	White	N	3.64943396226415	3	3.56	c69133	0.473342472777184	0.625920899992792
s424309	3	M	FG	Y	White	N	3.61052631578947	3.33	NA	c62131	0.434434826302507	0.392521905100743
s424309	3.66	M	FG	Y	White	N	3.59384615384615	3.33	NA	c69133	0.417754664359188	0.375841743157423
s962686	2	M	FG	N	White	N	2.65049180327869	NA	2.82	c62131	-0.525599686208278	-0.53910338780858
s215028	3	W	CG	N	White	N	3.49090909090909	3.57	2.97	c62131	0.314817601422124	0.0759325252374516
s579911	2	W	FG	Y	BLNP	N	2.67222222222222	3.58	3	c39924	-0.503869267264745	-0.224526654294076
s579911	1	W	FG	Y	BLNP	N	2.57114285714286	3.58	3	c37167	-0.604948632344109	-0.325606019373441
s549818	0	M	CG	N	BLNP	N	2.47058823529412	2.79	NA	c12985	-0.705503254192849	-0.571143044159647
s956011	4	W	CG	N	White	N	3.36423728813559	3.71	NA	c62131	0.188145798648626	-0.0507392775360467
s728812	3.33	W	CG	N	White	N	3.75	3.68	NA	c56434	0.573908510513033	0.33502343432836
s549818	1	M	CG	N	BLNP	N	3.71857142857143	2.79	NA	c56434	0.542479939084462	0.676840149117664
s560920	3.66	W	CG	N	White	N	3.47714285714286	3.77	NA	c12985	0.30105136765589	0.0621662914712178
s560920	3.33	W	CG	N	White	N	3.64363636363636	3.77	NA	c56434	0.467544874149397	0.228659797964724
s858408	2	M	CG	N	White	N	2.468	3.04	NA	c40537	-0.708091489486967	-0.807602680708607
s176464	3.66	W	CG	Y	White	N	3.87714285714286	3.85	NA	c12985	0.70105136765589	0.633655588999543
s176464	3.66	W	CG	Y	White	N	4.00090909090909	3.85	NA	c56434	0.824817601422124	0.757421822765777
s241717	3	W	CG	Y	White	N	3.36810344827586	3.69	4	c62131	0.192011958788895	0.124616180132548
s842852	2	M	CG	Y	White	N	2.21666666666667	2.33	NA	c39924	-0.9594248228203	-0.999597914239845
s483820	0	W	FG	Y	White	N	0	2	2.33	c72554	-3.17609148948697	-2.97461627481987
s241717	2.66	W	CG	Y	White	N	3.28560975609756	3.69	4	c69133	0.109518266610594	0.0421224879542468
s638081	0	W	FG	Y	BLNP	N	4.33	NA	2.63	c37167	1.15390851051303	1.4332511234837
s924206	1	M	CG	Y	BLNP	N	1.602	2.41	2.31	c61662	-1.57409148948697	-1.41862818250379
s924206	3	M	CG	Y	BLNP	N	2.15263157894737	2.41	2.31	c67869	-1.0234599105396	-0.867996603556424
s694813	3	W	CG	Y	White	N	3.39545454545455	3.64	NA	c78292	0.219363055967579	0.151967277311232
s694813	3	W	CG	Y	White	N	3.4	3.64	NA	c93518	0.223908510513033	0.156512731856686
s283366	2	W	CG	N	White	N	3.27545454545455	3.29	3.47	c75160	0.0993630559675784	-0.139522020217094
s638081	0	W	FG	Y	BLNP	N	0	NA	2.63	c69133	-3.17609148948697	-2.8967488765163
s224267	3	M	CG	N	White	N	3.15762711864407	3.93	2.91	c62131	-0.0184643708428993	-0.117975562064539
s224267	2.33	M	CG	N	White	N	3.09363636363636	3.93	2.91	c69133	-0.0824551258506032	-0.181966317072243
s963616	1	W	FG	Y	White	N	2.32571428571429	3.57	3.55	c12985	-0.850377203772681	-0.648901989105583
s963616	2	W	FG	Y	White	N	2.72272727272727	3.57	3.55	c56434	-0.453364216759695	-0.251889002092597
s421635	3	M	CG	N	White	N	3.11897959183673	3.57	NA	c66218	-0.0571118976502327	-0.156623088871873
s319007	0	M	FG	N	White	N	0.995454545454545	3.18	NA	c56434	-2.18063694403242	-2.19414064563272
s952621	1	M	CG	N	BLNP	N	1.84545454545455	NA	2.23	c39924	-1.33063694403242	-1.19627673399922
s349397	3	W	CG	N	White	N	3.5568	3.75	NA	c66218	0.380708510513033	0.14182343432836
s951542	2	M	FG	Y	BLNP	N	2.70416666666667	2.83	2.42	c12985	-0.471924822820301	-0.138710102042586
s951542	0	M	FG	Y	BLNP	N	2.70789473684211	2.83	2.42	c40537	-0.468196752644861	-0.134982031867147
s170838	3	W	CG	Y	BLNP	N	2.86909090909091	3.5	3	c24182	-0.307000580396058	-0.0214679863119951
s279670	2	W	FG	Y	BLNP	N	2.61736842105263	NA	2.18	c72554	-0.558723068434336	-0.279380455463667
s305192	3	W	CG	N	White	N	2.92285714285714	3.8	3.31	c61655	-0.253234346629824	-0.492119422814496
s318982	1	W	FG	N	BLNP	N	2.51142857142857	3.43	NA	c69133	-0.664662918058396	-0.301387775807655
s300566	1	W	FG	Y	BLNP	N	2.63636363636364	3.7	NA	c56434	-0.539727853123331	-0.260385240152662
s300566	1	W	FG	Y	BLNP	N	1.6104347826087	3.7	NA	c72554	-1.56565670687827	-1.2863140939076
s951181	1	M	FG	N	BLNP	N	1	NA	3.15	c19641	-2.17609148948697	-1.89163375206975
s309788	3	W	FG	Y	BLNP	N	3.35588235294118	3.75	NA	c39924	0.17979086345421	0.459133476424878
s247120	2	W	CG	N	White	N	2.8964	3.17	2.79	c66218	-0.279691489486967	-0.51857656567164
s142576	1	M	CG	N	BLNP	N	0.505	2.39	2	c56434	-2.67109148948697	-2.53673127945376
s142576	0	M	CG	N	BLNP	N	2.47	2.39	2	c72554	-0.706091489486967	-0.571731279453765
s175875	3.66	W	CG	N	BLNP	N	3.69461538461538	3.45	NA	c72554	0.518523895128418	0.511007648813605
s293444	0	W	CG	N	BLNP	N	2.97	NA	2.83	c61662	-0.206091489486967	-0.21360773580178
s293444	1	W	CG	N	BLNP	N	2.353	NA	2.83	c37167	-0.823091489486967	-0.830607735801779
s354621	0	M	FG	N	White	N	3.3125	2.87	NA	c72554	0.136408510513033	0.122904808912732
s579876	0	W	FG	Y	White	N	2.55555555555556	3.14	2.05	c69133	-0.620535933931412	-0.419060719264314
s191793	2.33	M	FG	Y	BLNP	N	3.14923076923077	3.65	NA	c66218	-0.0268607202561979	0.306354000521516
s191793	3	M	FG	Y	BLNP	N	2.594	3.65	NA	c24182	-0.582091489486967	-0.248876768709253
s247120	1	W	CG	N	White	N	2.97837209302326	3.17	2.79	c39924	-0.197719396463711	-0.436604472648384
s351543	2.66	W	CG	Y	White	N	3.14714285714286	NA	2.73	c37167	-0.0289486323441097	-0.0963444110004565
s759148	2	W	CG	N	White	N	3.24923076923077	3.21	2.4	c19641	0.0731392797438026	-0.16574579644087
s466661	3	W	FG	Y	White	N	3.78533333333333	4	NA	c62131	0.609241843846366	0.810717058513464
s668569	3	M	CG	N	White	N	3.43826086956522	3	2.97	c62131	0.262169380078251	0.162658188856611
s963381	2.33	W	CG	N	White	N	3.09363636363636	3.33	NA	c56434	-0.0824551258506032	-0.321340202035276
s340746	4	M	CG	N	BLNP	N	2.78783783783784	3.59	NA	c61662	-0.388253651649129	-0.253893441615927
s340746	4	M	CG	N	BLNP	N	2.95556818181818	3.59	NA	c62131	-0.220523307668785	-0.0861630976355827
s906069	2.66	W	CG	Y	BLNP	N	2.94536585365854	3.89	3.39	c69133	-0.23072563582843	0.0548069582556323
s402930	3	M	CG	N	White	N	2.9652	3.36	NA	c72554	-0.210891489486967	-0.310402680708607
s243657	2.66	W	CG	N	BLNP	N	3.49571428571429	3.7	3.85	c56434	0.319622796227319	0.312106549912506
s877643	3	W	FG	Y	White	N	3.80121621621622	3.79	3.69	c75160	0.62512472672925	0.826599941396347
s963381	2	W	CG	N	White	N	2.8	3.33	NA	c12985	-0.376091489486967	-0.614976565671639
s877643	4	W	FG	Y	White	N	3.80116279069767	3.79	3.69	c67869	0.625071301210707	0.826546515877805
s717428	1	W	CG	N	White	N	3.19512195121951	3.57	NA	c40537	0.0190304617325454	-0.219854614452127
s717428	2.33	W	CG	N	White	N	3.08090909090909	3.57	NA	c12985	-0.0951823985778764	-0.334067474762549
s768148	0	M	FG	Y	BLNP	N	0.676666666666667	2.93	NA	c56434	-2.4994248228203	-2.16621010204259
s929034	3	M	CG	Y	BLNP	N	3.64619047619048	3.37	NA	c69133	0.470098986703509	0.625562293686683
s814092	4	W	CG	N	White	N	4.196	3.72	NA	c55403	1.01990851051303	0.78102343432836
s571594	2.66	W	FG	N	White	N	2.036	NA	3.07	c37167	-1.14009148948697	-0.987513062271359
s663415	3.33	W	CG	N	BLNP	N	3.4393023255814	2.9	2.75	c12985	0.263210836094429	0.255694589779616
s929034	3	M	CG	Y	BLNP	N	3.462	3.37	NA	c62131	0.285908510513033	0.441371817496208
s126796	4	M	CG	Y	White	N	3.53870967741935	3.54	NA	c39393	0.362618187932388	0.322445096512843
s126796	3.66	M	CG	Y	White	N	3.46363636363636	3.54	NA	c23535	0.287544874149396	0.247371782729851
s542604	0	W	FG	Y	BLNP	N	3.1875	3.3	2.35	c69133	0.011408510513033	0.290751123483702
s929485	0	W	CG	Y	White	N	2.78793103448276	2.75	3.26	c37167	-0.388160455004208	-0.455556233660555
s702807	2	M	FG	Y	White	N	2.54943396226415	NA	2.73	c62131	-0.626657527222816	-0.66857044842458
s321192	4.33	M	FG	N	White	N	4.01181818181818	4	NA	c31811	0.835726692331216	0.822222990730914
s321192	4	M	FG	N	White	N	4.06470588235294	4	NA	c40537	0.888614392865974	0.875110691265673
s719197	0	M	FG	N	White	N	2.34	3.29	3.28	c61662	-0.836091489486967	-0.849595191087268
s462484	0	W	FG	Y	BLNP	N	0.294	2.12	2.91	c39924	-2.88209148948697	-2.6027488765163
s663415	3	W	CG	N	BLNP	N	3.35217391304348	2.9	2.75	c56434	0.176082423556511	0.168566177241699
s914933	2	W	FG	Y	BLNP	N	3.47605263157895	3.78	NA	c75160	0.299961142091981	0.579303755062649
s462484	0	W	FG	Y	BLNP	N	0.294	2.12	2.91	c66218	-2.88209148948697	-2.6027488765163
s767209	4	M	CG	N	White	N	4.25142857142857	4	NA	c12985	1.0753370819416	0.975825890719964
s619492	3	M	CG	N	BLNP	N	3.30641509433962	3.08	NA	c62131	0.130323604852656	0.264683814885858
s619492	2.33	M	CG	N	BLNP	N	3.30025641025641	3.08	NA	c69133	0.124164920769443	0.258525130802645
s382034	2	M	CG	Y	White	N	2.8584375	2.96	NA	c75160	-0.317653989486967	-0.357827080906512
s990373	2	M	CG	N	White	N	1.78625	2.3	NA	c24182	-1.38984148948697	-1.48935268070861
s792209	2.33	W	CG	Y	White	N	3.00571428571429	NA	3.21	c56434	-0.170377203772681	-0.237772982429028
s175258	2.33	W	FG	N	White	N	2.87297297297297	3.54	3	c69133	-0.303118516513994	-0.150540089298386
s919735	2.66	W	FG	Y	BLNP	N	2.87714285714286	3.86	NA	c12985	-0.29894863234411	-0.0196060193734411
s724081	0	M	FG	Y	BLNP	N	2.26578947368421	2.85	NA	c40537	-0.910302015802757	-0.577087295025042
s575213	2.33	W	FG	Y	BLNP	N	3.28093023255814	3.38	NA	c56434	0.104838743071173	0.384181356041842
s575213	2	W	FG	Y	BLNP	N	3.07733333333333	3.38	NA	c12985	-0.0987581561536337	0.180584456817035
s405065	2	W	FG	N	BLNP	N	2.37745098039216	2.88	NA	c53041	-0.79864050909481	-0.435365366844069
s405065	1	W	FG	N	BLNP	N	2.52526315789474	2.88	NA	c16215	-0.65082833159223	-0.28755318934149
s919735	3.33	W	FG	Y	BLNP	N	2.85272727272727	3.86	NA	c56434	-0.323364216759694	-0.0440216037890253
s175258	2	W	FG	N	White	N	2.77055555555556	3.54	3	c62131	-0.405535933931412	-0.252957506715804
s302107	2	W	FG	Y	White	N	2.82468085106383	3.33	NA	c69133	-0.351410638423137	-0.14993542375604
s670191	4	W	CG	N	White	N	4.083	4	4	c75160	0.906908510513033	0.668023434328361
s180944	0	W	CG	N	White	N	4.33	3.77	NA	c56434	1.15390851051303	0.915023434328361
s445525	3	W	FG	Y	White	N	2.56139534883721	3.19	3.1	c62131	-0.614696140649758	-0.41322092598266
s937923	3	M	CG	N	White	N	2.48727272727273	3.25	3.45	c61662	-0.68881876221424	-0.78832995343588
s124751	4	W	CG	N	White	N	3.39148148148148	4	NA	c12985	0.215389991994515	-0.023495084190158
s124751	3.66	W	CG	N	White	N	3.38538461538462	4	NA	c56434	0.209293125897649	-0.0295919502870237
s712292	2.33	W	FG	N	BLNP	N	2.42545454545455	3.13	NA	c55403	-0.750636944032422	-0.387361801781681
s517817	3	M	CG	N	White	N	3.84075949367089	3.75	4	c75160	0.664668004183919	0.565156812962279
s659180	4.33	W	CG	N	BLNP	N	3.85	3.86	NA	c61662	0.673908510513033	0.666392264198221
s957539	3	M	FG	Y	White	N	3.5	3	3.28	c75160	0.323908510513033	0.281995589311269
s189226	2	W	FG	Y	White	N	3.38439024390244	NA	3.25	c75160	0.208298754415472	0.40977396908257
s937923	2	M	CG	N	White	N	2.4728813559322	3.25	3.45	c62131	-0.703210133554764	-0.802721324776404
s659180	4	W	CG	N	BLNP	N	3.92661290322581	3.86	NA	c39393	0.75052141373884	0.743005167424027
s767209	4.33	M	CG	N	White	N	4.20727272727273	4	NA	c78292	1.03118123778576	0.93167004656412
s954630	3	W	FG	N	White	N	3.39676470588235	NA	3.41	c75160	0.220673216395386	0.373251643610994
s689764	2	W	CG	N	White	N	3.023	3.77	NA	c62131	-0.153091489486967	-0.391976565671639
s689764	2	W	CG	N	White	N	2.95918918918919	3.77	NA	c69133	-0.216902300297777	-0.45578737648245
s940250	4	M	CG	Y	White	N	3.72727272727273	3.75	NA	c78292	0.55118123778576	0.511008146366215
s181215	1	W	FG	N	White	N	3.04166666666667	3.29	NA	c12985	-0.1344248228203	0.0181536043953074
s181215	2	W	FG	N	White	N	2.81818181818182	3.29	NA	c56434	-0.357909671305149	-0.205331244089541
s616133	3	M	CG	N	White	N	3.0316	3.41	NA	c40537	-0.144491489486967	-0.244002680708607
s244169	1	M	CG	N	White	N	2.548	2.69	NA	c72554	-0.628091489486967	-0.727602680708607
s235386	2.33	W	FG	N	White	N	2.18	3.69	3.22	c56434	-0.996091489486967	-0.843513062271359
s235386	1	W	FG	N	White	N	2.08571428571429	3.69	3.22	c12985	-1.09037720377268	-0.937798776557073
s972157	0	W	FG	N	White	N	2.79762711864407	3.07	3.42	c56434	-0.378464370842899	-0.225885943627291
s616133	3.66	M	CG	N	White	N	3.002	3.41	NA	c37167	-0.174091489486967	-0.273602680708607
s790145	3	W	FG	Y	White	N	4.11255813953488	3.62	4	c75160	0.936466650047917	1.13794186471501
s941609	4	W	FG	Y	White	N	3.625	4	4	c78292	0.448908510513033	0.650383725180131
s749145	3.33	M	CG	Y	White	N	3.33	3.69	3.56	c66218	0.153908510513033	0.113735419093488
s218622	3.33	W	CG	Y	White	N	3.33	3.63	3.79	c66218	0.153908510513033	0.0865127318566858
s940250	4.33	M	CG	Y	White	N	3.94142857142857	3.75	NA	c93518	0.765337081941605	0.72516399052206
s596113	0	M	CG	Y	White	N	2.39478260869565	2.82	NA	c39924	-0.781308880791315	-0.82148197221086
s683829	3.33	M	CG	N	White	N	3.67444444444444	2.75	3.77	c19641	0.498352954957478	0.398841763735838
s683829	4	M	CG	N	White	N	3.398	2.75	3.77	c39924	0.221908510513033	0.122397319291393
s841414	0	W	CG	Y	White	N	2.57833333333333	NA	3.07	c75160	-0.597758156153634	-0.665153934809981
s575796	0	W	FG	Y	BLNP	N	1.93153846153846	1.93	2.12	c62131	-1.24455302794851	-0.965210414977837
s235620	0	W	FG	Y	BLNP	N	3.1155223880597	3.75	NA	c69133	-0.0605691014272653	0.218773511543403
s655090	3.33	M	CG	N	White	N	3.42142857142857	3.75	NA	c72554	0.245337081941605	0.145825890719965
s401111	1	M	CG	N	BLNP	N	1.17333333333333	3.14	3.18	c87836	-2.00275815615363	-1.86839794612043
s401111	1	M	CG	N	BLNP	N	0.575714285714286	3.14	3.18	c55403	-2.60037720377268	-2.46601699373948
s358390	4	M	CG	N	White	N	3.29534482758621	4	NA	c39393	0.11925333809924	0.0197421468775998
s358390	3.33	M	CG	N	White	N	3.22111111111111	4	NA	c69133	0.0450196216241445	-0.0544915695974955
s867068	0	M	CG	N	White	N	3.09923076923077	2.18	NA	c72554	-0.0768607202561977	-0.176371911477838
s119027	2	W	CG	N	White	N	2.9375	3.13	3.05	c62131	-0.238591489486967	-0.47747656567164
s902775	2	M	CG	N	BLNP	N	2.92814285714286	3.96	NA	c75160	-0.24794863234411	-0.113588422310908
s216205	1	M	FG	N	White	N	3.8875	3	NA	c62131	0.711408510513033	0.697904808912732
s216205	4	M	FG	N	White	N	3.8804347826087	3	NA	c69133	0.704343293121729	0.690839591521427
s448087	3.33	M	CG	N	White	N	4.06090909090909	3.93	NA	c69133	0.884817601422125	0.785306410200485
s448087	4	M	CG	N	White	N	4.021	3.93	NA	c39393	0.844908510513032	0.745397319291392
s119027	2.33	W	CG	N	White	N	3.03327868852459	3.13	3.05	c69133	-0.142812800962376	-0.381697877147049
s180537	3	W	CG	N	White	N	3.11481481481482	3.93	3.89	c72554	-0.0612766746721518	-0.300161750856824
s761732	4	M	FG	Y	White	N	4.21923076923077	3.58	3.17	c53041	1.0431392797438	1.00122635854204
s668481	4	W	CG	N	White	N	3.73714285714286	3.36	NA	c12985	0.56105136765589	0.322166291471218
s454608	2	M	CG	N	White	N	1.15	NA	3	c24182	-2.02609148948697	-2.12560268070861
s668481	4	W	CG	N	White	N	3.60454545454545	3.36	NA	c56434	0.428453965058488	0.189568888873815
s114850	3.66	W	CG	N	White	N	3.82333333333333	3.77	4	c69133	0.647241843846367	0.408356767661694
s601019	4	W	CG	N	White	N	3.652	3.83	NA	c12985	0.475908510513034	0.237023434328361
s601019	3.33	W	CG	N	White	N	3.82090909090909	3.83	NA	c78292	0.644817601422124	0.405932525237451
s754373	2	M	FG	Y	White	N	1.706	2.83	3.03	c39924	-1.47009148948697	-1.51200441068873
s858707	4.33	M	CG	N	White	N	4.078	NA	3.47	c17988	0.901908510513033	0.802397319291393
s131846	4	W	CG	N	White	N	4.07807692307692	NA	3.99	c62131	0.901985433589956	0.663100357405283
s858707	4	M	CG	N	White	N	4.12972972972973	NA	3.47	c62131	0.953638240242763	0.854127049021123
s375991	3	W	FG	Y	White	N	3.36329113924051	3.83	2.84	c75160	0.187199649753539	0.388674864420637
s132669	2	W	FG	N	BLNP	N	3.19139534883721	NA	3.82	c61662	0.0153038593502419	0.378579001600983
s132669	2	W	FG	N	BLNP	N	3.09473684210526	NA	3.82	c62131	-0.0813546473817035	0.281920494869037
s754373	0	M	FG	Y	White	N	1.44222222222222	2.83	3.03	c67869	-1.73386926726474	-1.77578218846651
s193282	3	W	CG	N	White	N	3.45833333333333	3	3.1	c62131	0.282241843846367	0.0433567676616939
s301788	3	M	CG	Y	BLNP	N	2.67333333333333	NA	2.93	c37167	-0.502758156153634	-0.347294849170459
s310229	0	M	FG	N	White	N	3	2.54	2.3	c24182	-0.176091489486967	-0.189595191087268
s131846	4.33	W	CG	N	White	N	4.232	NA	3.99	c61662	1.05590851051303	0.817023434328361
s293388	4	W	CG	N	BLNP	N	4.1195652173913	3.89	NA	c40537	0.943473727904338	0.935957481589525
s293388	3.66	W	CG	N	BLNP	N	4.10625	3.89	NA	c19096	0.930158510513033	0.922642264198221
s607807	3	M	CG	N	BLNP	N	2.96571428571429	3.23	NA	c12985	-0.210377203772681	-0.0760169937394792
s607807	3	M	CG	N	BLNP	N	2.87727272727273	3.23	NA	c56434	-0.298818762214239	-0.164458552181037
s732885	3.66	M	CG	N	White	N	3.52363636363636	3.75	NA	c56434	0.347544874149396	0.248033682927757
s400672	2	W	FG	N	BLNP	N	3.15970149253731	3.79	3.57	c75160	-0.0163899969496537	0.346885145301087
s196224	2	W	CG	N	White	N	3.28857142857143	2.66	NA	c72554	0.112479939084462	-0.126405137100211
s732885	4	M	CG	N	White	N	3.85206896551724	3.75	NA	c12985	0.675977476030275	0.576466284808635
s281669	3	W	CG	N	White	N	3.39252747252747	3	3.67	c62131	0.216435983040505	-0.0224490931441674
s739453	4.33	M	CG	N	White	N	4.09086956521739	4	4	c69133	0.914778075730425	0.815266884508785
s655246	2.66	W	CG	Y	White	N	3.31571428571429	2.97	NA	c55403	0.139622796227319	0.0722270175709721
s655246	2.33	W	CG	Y	White	N	2.555	2.97	NA	c12985	-0.621091489486967	-0.688487268143314
s515739	0	M	CG	Y	White	N	2.2578	2.79	NA	c62131	-0.918291489486967	-0.958464580906512
s349765	3.33	M	CG	N	White	N	4.07538461538461	3.97	3.93	c53041	0.899293125897648	0.799781934676008
s504587	0	W	CG	Y	BLNP	N	2.1	NA	2.84	c39924	-1.07609148948697	-0.790558895402904
s504587	0	W	CG	Y	BLNP	N	3.36818181818182	NA	2.84	c66218	0.192090328694852	0.477622922778914
s300577	3.66	M	FG	N	White	N	3.5	NA	2.47	c37167	0.323908510513033	0.310404808912732
s574525	0	W	CG	N	White	N	1.91454545454545	2.54	NA	c72554	-1.26154603494151	-1.50043111112618
s723007	2	M	CG	N	BLNP	N	2.82703125	3.32	NA	c75160	-0.349060239486967	-0.214700029453765
s587672	2.33	M	CG	N	White	N	3.49032258064516	3.43	NA	c61655	0.314231091158194	0.214719899936554
s208489	2.33	W	CG	N	White	N	3.44222222222222	NA	3.67	c69133	0.266130732735256	0.027245656550583
s224463	0	W	CG	N	White	N	3.54	3.5	NA	c19641	0.363908510513033	0.12502343432836
s855242	1	W	FG	N	BLNP	N	1.69260869565217	2.37	NA	c72554	-1.48348279383479	-1.12020765158405
s780097	0	M	CG	N	BLNP	N	1.14428571428571	2.54	NA	c38824	-2.03180577520125	-1.89744556516805
s867920	2.33	M	FG	N	BLNP	N	2.16333333333333	NA	2.76	c37167	-1.01275815615363	-0.728300418736416
s224463	2	W	CG	N	White	N	3.36111111111111	3.5	NA	c40537	0.185019621624144	-0.0538654545605284
s122004	3.33	W	CG	N	White	N	3.24818181818182	3.92	NA	c56434	0.0720903286948511	-0.166794747489821
s122004	4	W	CG	N	White	N	3.46923076923077	3.92	NA	c12985	0.293139279743802	0.0542542035591298
s448383	3.33	W	CG	N	White	N	2.925	3.85	3.74	c56434	-0.251091489486967	-0.48997656567164
s594478	2	W	CG	N	White	N	2.42461538461538	2.5	NA	c37167	-0.751476104871582	-0.990361181056255
s995463	2	M	CG	Y	White	N	2.08166666666667	3.09	2.8	c19641	-1.0944248228203	-1.13459791423985
s870332	0	M	CG	N	White	N	4.2495652173913	3.96	NA	c72554	1.07347372790434	0.973962536682698
s835231	4	W	CG	Y	White	N	3.811	3.62	3	c62131	0.634908510513033	0.567512731856686
s373073	2	M	CG	Y	White	N	2.45913043478261	3.64	3.21	c72554	-0.716961054704358	-0.757134146123903
s961391	2	W	CG	N	BLNP	N	2.62368421052632	2.83	NA	c62131	-0.552407278960651	-0.559923525275464
s456222	0	M	CG	N	White	N	4.33	3.35	NA	c56434	1.15390851051303	1.05439731929139
s123772	2	W	FG	Y	BLNP	N	2.28285714285714	3.3	3.53	c69133	-0.893234346629824	-0.613891733659155
s123772	2	W	FG	Y	BLNP	N	2.91565217391304	3.3	3.53	c62131	-0.260439315573923	0.0189032973967453
s835231	3.33	W	CG	Y	White	N	3.75714285714286	3.62	3	c69133	0.581051367655891	0.513655588999544
s934999	3.33	W	CG	N	White	N	3.54818181818182	4	NA	c56434	0.372090328694851	0.133205252510179
s191854	2	M	CG	Y	White	N	2.74375	NA	2.8	c75160	-0.432341489486967	-0.472514580906512
s211607	3	M	CG	N	White	N	3.44357894736842	3.55	3.16	c62131	0.267487457881455	0.167976266659815
s934999	4	W	CG	N	White	N	3.69142857142857	4	NA	c12985	0.515337081941604	0.276452005756932
s733948	1	W	CG	N	BLNP	N	2.66216216216216	2.97	NA	c69133	-0.513929327324805	-0.521445573639617
s733948	0	W	CG	N	BLNP	N	2.43063829787234	2.97	NA	c37167	-0.745453191614626	-0.752969437929439
s443127	3.66	M	CG	N	White	N	3.18272727272727	3.43	3.57	c56434	0.00663578324030567	-0.0928754079813343
s443910	4	M	CG	N	White	N	3.0346835443038	3.68	4	c75160	-0.14140794518317	-0.24091913640481
s828265	3	M	CG	Y	White	N	2.92625	1.18	3.13	c75160	-0.249841489486967	-0.290014580906512
s208027	3	M	CG	N	White	N	3.51652173913043	3.24	NA	c12985	0.340430249643468	0.240919058421828
s680790	3	W	CG	Y	White	N	3.29090909090909	3.4	NA	c75160	0.114817601422124	0.0474218227657768
s706792	4.33	W	CG	N	BLNP	N	4.04169491525424	3.89	3.89	c31811	0.86560342576727	0.858087179452457
s772668	3	M	CG	N	White	N	3.44571428571429	3	NA	c12985	0.269622796227319	0.170111605005679
s121996	0	W	FG	N	BLNP	N	2.74666666666667	2.81	NA	c72554	-0.4294248228203	-0.0661496805695596
s400045	2.33	W	CG	N	White	N	3.48422222222222	3.85	NA	c23535	0.308130732735256	0.0692456565505832
s400045	2	W	CG	N	White	N	3.51796875	3.85	NA	c62131	0.341877260513033	0.102992184328361
s285717	1	W	CG	N	BLNP	N	2.99333333333333	NA	2.34	c69133	-0.182758156153634	-0.190274402468446
s772668	3.33	M	CG	N	White	N	3.27545454545455	3	NA	c56434	0.0993630559675784	-0.000148135254061543
s285717	3	W	CG	N	BLNP	N	2.95666666666667	NA	2.34	c37167	-0.2194248228203	-0.226941069135113
s710110	0	W	FG	Y	BLNP	N	2.204	NA	2.56	c75160	-0.972091489486967	-0.692748876516298
s208027	4	M	CG	N	White	N	3.72727272727273	3.24	NA	c56434	0.55118123778576	0.45167004656412
s508327	3	M	CG	N	White	N	3.84197368421053	3.57	3.61	c75160	0.665882194723559	0.566371003501919
s477022	3	M	CG	Y	White	N	2.00454545454545	3.61	4	c56434	-1.17154603494151	-1.21171912636106
s800673	4	W	CG	N	BLNP	N	3.826	3.75	NA	c12985	0.649908510513033	0.642392264198221
s800673	4	W	CG	N	BLNP	N	3.78181818181818	3.75	NA	c56434	0.605726692331214	0.598210446016402
s494118	3.66	M	CG	N	White	N	3.72818181818182	3.29	NA	c56434	0.552090328694851	0.452579137473211
s898672	4	W	CG	N	White	N	3.73242718446602	3.54	4	c62131	0.556335694979052	0.31745061879438
s183068	4	W	CG	N	White	N	3.18076923076923	3.69	NA	c12985	0.00467774128226406	-0.234207334902409
s716965	3.33	M	CG	Y	BLNP	N	3.14142857142857	2.93	NA	c55403	-0.0346629180583951	0.12080038892478
s508009	3.66	M	CG	N	White	N	3.87818181818182	3.97	NA	c56434	0.702090328694851	0.602579137473211
s508009	4	M	CG	N	White	N	3.95384615384615	3.97	NA	c12985	0.777754664359187	0.678243473137547
s780661	4	W	CG	Y	White	N	3.706	4	3.87	c19641	0.529908510513033	0.462512731856687
s814330	3	W	CG	N	BLNP	N	3.51333333333333	3.38	3	c62131	0.337241843846366	0.329725597531554
s585164	3.66	M	CG	N	White	N	3.75	4	NA	c56434	0.573908510513033	0.474397319291393
s331939	4.33	M	CG	N	White	N	4.09	4	NA	c61655	0.913908510513034	0.814397319291394
s842867	0	M	CG	N	BLNP	N	3.92	2.75	3.2	c10040	0.743908510513033	0.878268720546235
s121996	0	W	FG	N	BLNP	N	2.34	2.81	NA	c56434	-0.836091489486967	-0.472816347236226
s441995	0	W	CG	Y	BLNP	N	2.67090909090909	NA	2.52	c61662	-0.505182398577877	-0.219649804493814
s940852	3	W	CG	N	White	N	3.8926582278481	4	3.76	c75160	0.716566738361134	0.477681662176462
s808646	3	M	FG	Y	White	N	3.23625	NA	3.25	c75160	0.0601585105130331	0.018245589311269
s728167	2	M	FG	N	White	N	3.02705882352941	2.92	3.55	c61662	-0.149032665957555	-0.162536367557856
s503671	1	W	FG	Y	BLNP	N	2.52608695652174	3.3	NA	c72554	-0.650004532965228	-0.370661919994559
s736269	3	M	CG	N	White	N	2.84808510638298	3.11	NA	c19641	-0.328006383103988	-0.427517574325628
s281669	2	W	CG	N	White	N	3.44306666666667	3	3.67	c69133	0.2669751771797	0.0280901009950272
s995784	2.33	M	FG	N	White	N	2.97	3.36	3.3	c12985	-0.206091489486967	-0.219595191087268
s736269	3	M	CG	N	White	N	2.81162162162162	3.11	NA	c40537	-0.364469867865346	-0.463981059086986
s570541	4	M	CG	N	White	N	3.62285714285714	3.58	NA	c72554	0.446765653370176	0.347254462148536
s784964	3	M	CG	N	White	N	3.46857142857143	3.93	NA	c12985	0.292479939084462	0.192968747862822
s995784	2	M	FG	N	White	N	2.98	3.36	3.3	c56434	-0.196091489486967	-0.209595191087268
s784964	4	M	CG	N	White	N	3.55	3.93	NA	c56434	0.373908510513033	0.274397319291393
s226629	1	W	CG	Y	BLNP	N	2.02983050847458	3.46	NA	c75160	-1.14626098101239	-0.860728386928328
s226629	0	W	CG	Y	BLNP	N	2.0758064516129	3.46	NA	c62131	-1.10028503787406	-0.814752443790001
s452139	2.66	W	CG	Y	White	N	3.34333333333333	3.55	2.93	c37167	0.167241843846366	0.0998460651900195
s355343	2.66	W	CG	N	BLNP	N	2.92923076923077	3.29	4	c19641	-0.246860720256198	-0.25437696657101
s355343	0	W	CG	N	BLNP	N	2.882	3.29	4	c61662	-0.294091489486967	-0.301607735801779
s778517	0	W	FG	N	White	N	2.05647058823529	3.07	NA	c40537	-1.11962090125167	-0.967042474036065
s811400	3	W	CG	N	White	N	3	3.6	3.4	c78292	-0.176091489486967	-0.41497656567164
s811400	2.33	W	CG	N	White	N	3.34714285714286	3.6	3.4	c12985	0.17105136765589	-0.0678337085287826
s662396	3	M	FG	Y	White	N	3.70406779661017	3.56	3	c62131	0.527976307123202	0.486063385921438
s958301	1	M	CG	Y	White	N	2.41178571428571	3.03	2.44	c62131	-0.764305775201253	-0.804478866620798
s662396	3.33	M	FG	Y	White	N	3.65926829268293	3.56	3	c69133	0.48317680319596	0.441263881994196
s463132	0	W	CG	N	White	N	4.33	4	NA	c78292	1.15390851051303	0.915023434328361
s898566	3	W	CG	N	White	N	3.448	3.58	NA	c66218	0.271908510513033	0.0330234343283604
s241649	1	M	CG	N	White	N	3.66666666666667	NA	3.55	c69133	0.4905751771797	0.39106398595806
s595742	2.66	W	FG	N	White	N	3.36909090909091	3.61	4	c56434	0.192999419603942	0.34557784681955
s434615	2	W	FG	Y	BLNP	N	2.98666666666667	3.07	NA	c40537	-0.1894248228203	0.0899177901503685
s633736	4	M	FG	Y	White	N	3.68941176470588	3.5	4	c87008	0.513320275218916	0.471407354017152
s705883	4	M	CG	N	White	N	3.775	3.48	NA	c93518	0.598908510513033	0.499397319291393
s660504	1	W	CG	N	White	N	3.00470588235294	2.82	0	c75160	-0.171385607134026	-0.410270683318699
s444769	2.33	W	CG	Y	White	N	3.366	3.28	2.87	c19641	0.189908510513033	0.122512731856686
s759196	2.66	M	CG	Y	White	N	3.32545454545455	4	4	c69133	0.149363055967578	0.109189964548033
s804070	2	W	CG	Y	White	N	3.01647058823529	3.33	3.32	c75160	-0.159620901251673	-0.22701667990802
s595742	3	W	FG	N	White	N	3.1508	3.61	4	c12985	-0.0252914894869671	0.127286937728641
s100378	2.33	M	CG	Y	White	N	2.89785714285714	3.17	NA	c66218	-0.278234346629824	-0.318407438049369
s869956	3	M	CG	Y	BLNP	N	2.95774647887324	3.78	4	c17988	-0.218345010613727	-0.0628817036305529
s705883	4	M	CG	N	White	N	3.71714285714286	3.48	NA	c78292	0.54105136765589	0.44154017643425
s845871	3	M	FG	Y	White	N	2.65447058823529	3.67	3.55	c61662	-0.521620901251673	-0.563533822453437
s537479	4	M	CG	N	White	N	3.92766666666667	3.97	3.57	c62131	0.7515751771797	0.65206398595806
s359272	2	W	CG	Y	BLNP	N	2.45685714285714	3.25	NA	c55403	-0.719234346629824	-0.433701752545761
s638516	3	M	CG	Y	BLNP	N	3.36818181818182	2.8	NA	c56434	0.192090328694851	0.347553635678025
s746312	1	W	CG	N	White	N	2.94857142857143	2.73	2.9	c19641	-0.227520060915538	-0.466405137100211
s359272	1	W	CG	Y	BLNP	N	2.31207547169811	3.25	NA	c19641	-0.864016017788854	-0.578483423704791
s845871	2	M	FG	Y	White	N	2.50441176470588	3.67	3.55	c62131	-0.671679724781084	-0.713592645982848
s962662	3	W	CG	N	White	N	3.403	3.07	3.44	c62131	0.226908510513033	-0.0119765656716395
s324818	2.33	M	CG	Y	White	N	2.97619047619048	2.97	NA	c69133	-0.199901013296491	-0.240074104716036
s940217	3	W	CG	N	BLNP	N	2.94558823529412	NA	3.6	c75160	-0.230503254192849	-0.238019500507662
s149839	1	M	CG	N	White	N	1.86428571428571	3.28	3.61	c56434	-1.31180577520125	-1.41131696642289
s299465	3	M	CG	N	BLNP	N	3.30426229508197	3.42	4	c62131	0.128170805595	0.262531015628202
s299465	2.66	M	CG	N	BLNP	N	3.23818181818182	3.42	4	c69133	0.0620903286948518	0.196450538728054
s286122	3.33	W	FG	N	White	N	3.89521739130435	4	NA	c23535	0.719125901817381	0.871704329032989
s286122	3	W	FG	N	White	N	3.92985074626866	4	NA	c39393	0.75375925678169	0.906337683997298
s264456	3.66	W	FG	Y	White	N	3.67333333333333	4	NA	c56434	0.497241843846366	0.698717058513464
s264456	3.66	W	FG	Y	White	N	3.70592592592593	4	NA	c12985	0.529834436438959	0.731309651106057
s346805	4.33	M	CG	N	White	N	4.12428571428571	3.75	3.67	c69133	0.948194224798748	0.848683033577108
s154045	3.66	W	CG	N	White	N	4.00090909090909	3.85	NA	c56434	0.824817601422124	0.585932525237451
s554649	3.66	M	FG	Y	White	N	3.95117647058824	NA	3.67	c69133	0.775084981101268	0.733172059899504
s554649	4	M	FG	Y	White	N	3.95815384615385	NA	3.67	c62131	0.782062356666879	0.740149435465115
s154045	4	W	CG	N	White	N	3.95428571428571	3.85	NA	c12985	0.778194224798747	0.539309148614075
s495810	0	M	CG	Y	White	N	4.33	NA	2.7	c19641	1.15390851051303	1.11373541909349
s244296	0	W	CG	Y	White	N	3.57666666666667	3.04	NA	c19641	0.4005751771797	0.333179398523353
s251916	3.33	M	FG	Y	White	N	3.89230769230769	2.17	3.27	c40537	0.716216202820726	0.674303281618962
s251916	3.33	M	FG	Y	White	N	3.72740740740741	2.17	3.27	c19641	0.551315917920441	0.509402996718677
s244296	2	W	CG	Y	White	N	3.40466666666667	3.04	NA	c40537	0.2285751771797	0.161179398523353
s771239	2	W	FG	Y	White	N	2.57	3.37	NA	c39924	-0.606091489486967	-0.404616274819869
s157994	3.66	M	FG	Y	White	N	3.00545454545455	3.23	NA	c56434	-0.170636944032421	-0.212549865234185
s459118	3.33	W	CG	N	White	N	3.42142857142857	3.82	NA	c12985	0.245337081941605	0.00645200575693217
s601123	1	W	CG	N	White	N	2.98162162162162	3.93	3.86	c69133	-0.194469867865346	-0.433354944050018
s827848	0	M	CG	N	White	N	4.33	3.22	NA	c56434	1.15390851051303	1.05439731929139
s802342	0	W	FG	Y	BLNP	N	4.33	2.93	NA	c56434	1.15390851051303	1.4332511234837
s927629	3.33	M	FG	Y	BLNP	N	3.41711111111111	NA	3.67	c69133	0.241019621624144	0.574234342401859
s285750	0	M	CG	N	BLNP	N	2.40615384615385	3.2	NA	c72554	-0.769937643333121	-0.635577433299919
s747425	2	W	FG	Y	White	N	2.29466666666667	2.5	NA	c40537	-0.881424822820301	-0.679949608153203
s459118	3.33	W	CG	N	White	N	3.18	3.82	NA	c56434	0.0039085105130332	-0.234976565671639
s927629	3	M	FG	Y	BLNP	N	3.29423728813559	NA	3.67	c62131	0.118145798648626	0.45136051942634
s747425	2.33	W	FG	Y	White	N	2.30818181818182	2.5	NA	c19641	-0.867909671305149	-0.666434456638051
s448833	3.66	M	CG	Y	White	N	3.94862068965517	3.58	3.96	c19641	0.772529200168205	0.73235610874866
s638516	3	M	CG	Y	BLNP	N	3.33870967741935	2.8	NA	c12985	0.162618187932388	0.318081494915563
s581204	2.33	W	FG	Y	White	N	3.11	NA	3.7	c19641	-0.0660914894869666	0.135383725180131
s835027	2	W	CG	N	White	N	2.16813559322034	3.42	3.56	c62131	-1.00795589626663	-1.2468409724513
s881307	3.66	M	CG	N	White	N	3.632	2.7	3.74	c72554	0.455908510513033	0.356397319291393
s777816	3.33	W	CG	N	White	N	3.87545454545455	3.96	4	c78292	0.699363055967579	0.460477979782906
s777816	3	W	CG	N	White	N	3.67428571428571	3.96	4	c93518	0.498194224798747	0.259309148614074
s732116	2	W	CG	Y	BLNP	N	1.67066666666667	2.9	2.75	c69133	-1.5054248228203	-1.21989222873624
s369185	0	M	CG	Y	White	N	2.7295652173913	3.31	NA	c61662	-0.446526272095662	-0.486699363515207
s662028	4	W	CG	N	White	N	3.7	3.9	NA	c56434	0.523908510513033	0.28502343432836
s961907	3	W	FG	N	White	N	3.28094594594595	3.79	3.82	c75160	0.104854456458979	0.257432883674587
s179164	0	M	CG	N	BLNP	N	4.33	3.42	4	c24182	1.15390851051303	1.28826872054624
s662028	4	W	CG	N	White	N	3.79230769230769	3.9	NA	c12985	0.616216202820725	0.377331126636053
s599394	3.33	W	CG	N	White	N	4.04923076923077	3.43	NA	c56434	0.873139279743802	0.634254203559129
s807381	3	W	CG	N	White	N	3.06375	3.43	NA	c72554	-0.112341489486967	-0.351226565671639
s544702	3.33	W	CG	N	White	N	3.72545454545455	3.3	NA	c56434	0.549363055967579	0.310477979782906
s544702	2	W	CG	N	White	N	3.2	3.3	NA	c12985	0.0239085105130328	-0.21497656567164
s699421	2	M	CG	N	BLNP	N	3.11172413793103	2.96	NA	c19641	-0.0643673515559327	0.0699928584772693
s998277	3.66	M	CG	Y	White	N	3.55298245614035	3.59	NA	c19641	0.376890966653384	0.336717875233838
s957254	3.33	M	CG	Y	White	N	3.37363636363636	3.77	3.5	c56434	0.197544874149397	0.157371782729852
s957254	3	M	CG	Y	White	N	3.20310344827586	3.77	3.5	c12985	0.0270119587888953	-0.0131611326306498
s590470	3	W	CG	N	White	N	3.29892857142857	3.25	3.62	c62131	0.122837081941605	-0.116047994243068
s274437	3.33	M	CG	N	White	N	3.5052380952381	3.75	3.64	c23535	0.329146605751129	0.229635414529489
s274437	3	M	CG	N	White	N	3.4095	3.75	3.64	c62131	0.233408510513033	0.133897319291393
s729537	3.66	M	CG	N	White	N	3.92538461538462	3.79	3.69	c12985	0.749293125897649	0.649781934676009
s729537	3.66	M	CG	N	White	N	4.09636363636364	3.79	3.69	c56434	0.92027214687667	0.82076095565503
s590470	2.33	W	CG	N	White	N	3.50333333333333	3.25	3.62	c61662	0.327241843846366	0.0883567676616939
s988468	2	W	CG	N	White	N	2.405	2.82	NA	c56434	-0.771091489486967	-1.00997656567164
s732116	3	W	CG	Y	BLNP	N	2.95555555555556	3.16	0	c62131	-0.220535933931412	0.064996660152651
s708885	1	W	FG	Y	White	N	1.90303797468354	2.96	2.5	c62131	-1.27305351480342	-1.07157830013632
s609032	0	M	FG	Y	BLNP	N	3.78	3.04	NA	c72554	0.603908510513033	0.937123231290748
s515930	0	M	CG	N	White	N	1.99892857142857	2.83	NA	c62131	-1.1771629180584	-1.27667410928004
s515930	1	M	CG	N	White	N	2.1128	2.83	NA	c75160	-1.06329148948697	-1.16280268070861
s502069	1	W	CG	N	White	N	2.66666666666667	2.77	NA	c12985	-0.5094248228203	-0.748309899004973
s744527	3.66	W	CG	N	White	N	3.898	3.11	NA	c56434	0.721908510513034	0.483023434328361
s744527	4	W	CG	N	White	N	3.87307692307692	3.11	NA	c12985	0.696985433589956	0.458100357405284
s958113	3.66	W	FG	Y	White	N	3.36	3.77	NA	c56434	0.183908510513033	0.385383725180131
s972149	4	W	CG	N	White	N	4.12837209302326	4	3.95	c87008	0.952280603536289	0.713395527351617
s958113	3.66	W	FG	Y	White	N	3.39592592592593	3.77	NA	c12985	0.219834436438959	0.421309651106057
s685362	2	W	FG	Y	BLNP	N	3.0125	3.72	3.76	c62131	-0.163591489486967	0.115751123483701
s722038	2.33	M	CG	N	White	N	2.37258064516129	3.39	NA	c24182	-0.803510844325676	-0.903022035547316
s722038	2.66	M	CG	N	White	N	2.44947368421053	3.39	NA	c19641	-0.72661780527644	-0.82612899649808
s685362	2.33	W	FG	Y	BLNP	N	3.34111111111111	3.72	3.76	c69133	0.165019621624144	0.444362234594813
s104896	2.66	M	FG	N	White	N	3.17818181818182	2.92	4	c56434	0.00209032869485126	-0.0114133729054502
s104896	2	M	FG	N	White	N	2.69714285714286	2.92	4	c12985	-0.47894863234411	-0.492452333944411
s865525	2.33	W	CG	N	White	N	2.666	3.27	3.15	c56434	-0.510091489486967	-0.74897656567164
s475757	0	W	CG	Y	White	N	0	3.38	0	c56434	-3.17609148948697	-3.24348726814331
s865525	3	W	CG	N	White	N	3.09185185185185	3.27	3.15	c12985	-0.0842396376351151	-0.323124713819788
s297864	1	W	FG	N	BLNP	N	2.90909090909091	3.77	NA	c56434	-0.267000580396058	0.096274561854683
s502069	2	W	CG	N	White	N	1.82272727272727	2.77	NA	c56434	-1.35336421675969	-1.59224929294437
s556416	2.66	M	FG	N	BLNP	N	3.12793650793651	3	3	c40537	-0.0481549815504589	0.236302755866758
s556416	0	M	FG	N	BLNP	N	3.1727027027027	3	3	c19641	-0.00338878678426457	0.281068950632953
s418618	4	W	CG	Y	White	N	3.98826086956522	4	2.2	c12985	0.812169380078251	0.744773601421904
s418618	3.66	W	CG	Y	White	N	3.996	4	NA	c56434	0.819908510513033	0.752512731856686
s784394	4.33	W	CG	N	White	N	3.89521739130435	3.93	NA	c23535	0.719125901817381	0.480240825632709
s183068	2.66	W	CG	N	White	N	2.90545454545454	3.69	NA	c56434	-0.270636944032422	-0.509522020217095
s295073	3	M	CG	N	White	N	3.28246153846154	3.7	NA	c62131	0.106370048974572	0.0068588577529316
s863336	3	W	CG	N	White	N	3.58285714285714	4	NA	c12985	0.406765653370176	0.167880577185503
s619062	2.66	M	CG	N	BLNP	N	2.54428571428571	NA	3.51	c37167	-0.631805775201253	-0.497445565168051
s619062	3	M	CG	N	BLNP	N	2.37	NA	3.51	c40537	-0.806091489486967	-0.671731279453765
s706618	3.66	W	CG	N	White	N	3.70695652173913	3.68	NA	c72554	0.530865032252164	0.291979956067491
s156899	2	W	FG	Y	BLNP	N	2.6568085106383	3.76	3.12	c69133	-0.519282978848669	-0.239940365878
s295073	3.33	M	CG	N	White	N	3.16723404255319	3.7	NA	c23535	-0.00885744693377521	-0.108368638155415
s720715	0	W	FG	Y	White	N	3.26485714285714	2.5	NA	c37167	0.0887656533701762	0.290240868037274
s401076	3.33	W	FG	N	White	N	3.00333333333333	3.33	3.34	c61655	-0.172758156153634	-0.0201797289380266
s911814	3	W	CG	Y	BLNP	N	3.44153846153846	NA	3.05	c75160	0.265446972051495	0.550979566135557
s132185	3.66	W	CG	N	White	N	4.01	NA	2.97	c72554	0.833908510513034	0.595023434328361
s353996	3	M	FG	Y	BLNP	N	2.86	2.92	NA	c56434	-0.316091489486967	0.0171232312907477
s291884	3.66	M	CG	Y	White	N	3.35963636363636	3.15	NA	c19641	0.183544874149396	0.143371782729851
s291884	0	M	CG	Y	White	N	3.27272727272727	3.15	NA	c61662	0.096635783240306	0.0564626918207609
s381134	4	W	CG	N	White	N	4.10161290322581	3.93	NA	c12985	0.925521413738839	0.686636337554167
s381134	4	W	CG	N	White	N	4	3.93	NA	c78292	0.823908510513033	0.58502343432836
s769428	2	M	CG	Y	White	N	2.10689655172414	NA	2.31	c37167	-1.06919493776283	-1.10936802918237
s366279	2	M	FG	N	White	N	3.44435897435897	3.04	3.23	c69133	0.268267484872008	0.254763783271706
s366279	2	M	FG	N	White	N	3.36724137931034	3.04	3.23	c62131	0.191149889823377	0.177646188223076
s829290	3	M	FG	Y	BLNP	N	2.52615384615385	3.07	3.12	c75160	-0.649937643333121	-0.316722922555407
s491374	4	M	FG	N	BLNP	N	3.89594594594595	3.9	4	c75160	0.719854456458979	1.0043121938762
s435125	3	W	FG	Y	White	N	3.57142857142857	3.67	NA	c93518	0.395337081941605	0.596812296608702
s276716	3.33	M	CG	N	White	N	3.18322580645161	3.54	NA	c12985	0.00713431696464628	-0.0923768742569937
s795993	3	M	FG	Y	White	N	4.07368421052632	NA	3.56	c75160	0.897592721039349	0.855679799837584
s532039	2	W	FG	Y	BLNP	N	2.33222222222222	3.54	2.37	c24182	-0.843869267264745	-0.564526654294076
s760151	4	M	CG	N	White	N	3.79230769230769	3.25	3.33	c72554	0.616216202820725	0.516705011599085
s156899	1	W	FG	Y	BLNP	N	2.59471153846154	3.76	3.12	c62131	-0.581379951025429	-0.30203733805476
s769428	0	M	CG	Y	White	N	2.34782608695652	NA	2.31	c61662	-0.828265402530445	-0.86843849394999
s863336	3	W	CG	N	White	N	3.54545454545455	4	NA	c78292	0.369363055967578	0.130477979782906
s453960	0	M	FG	N	BLNP	N	2.1492	3.15	2.98	c61662	-1.02689148948697	-0.74243375206975
s644379	0	M	CG	Y	White	N	2.58934426229508	2.96	NA	c61662	-0.586747227191885	-0.62692031861143
s213210	2.66	W	CG	N	White	N	3.99636363636364	NA	NA	c55403	0.82027214687667	0.581387070691997
s251902	4.33	M	CG	Y	BLNP	N	4.12545454545455	4	4	c78292	0.949363055967578	1.10482636295075
s251902	4.33	M	CG	Y	BLNP	N	4.18142857142857	4	4	c93518	1.0053370819416	1.16080038892478
s435125	3.66	W	FG	Y	White	N	3.48272727272727	3.67	NA	c78292	0.306635783240305	0.508110997907403
s426261	3	W	FG	Y	White	N	3.27272727272727	3.39	NA	c56434	0.096635783240306	0.298110997907404
s213210	2.33	W	CG	N	White	N	3.554	NA	NA	c12985	0.377908510513033	0.139023434328361
s276716	2.66	M	CG	N	White	N	3.29	3.54	NA	c56434	0.113908510513033	0.0143973192913927
s928282	2	W	CG	Y	White	N	1.76461538461538	NA	2.13	c24182	-1.41147610487158	-1.47887188352793
s931376	3	W	FG	Y	White	N	3.22222222222222	3.64	3.74	c62131	0.0461307327352554	0.247605947402353
s104107	4.33	W	CG	Y	White	N	3.71947368421053	3.46	NA	c61662	0.543382194723559	0.475986416067212
s736858	3.66	W	CG	N	White	N	3.78023255813954	3.66	NA	c69133	0.604141068652568	0.365255992467896
s941687	4	W	CG	N	White	N	4.04326530612245	4	NA	c40537	0.867173816635482	0.62828874045081
s395664	1	M	CG	N	White	N	3.12794871794872	3	NA	c61662	-0.0481427715382488	-0.147653962759889
s595725	4	W	FG	N	White	N	3.46923076923077	3.86	4	c72554	0.293139279743802	0.44571770695941
s625670	3	M	CG	N	White	N	2.85790697674419	3.29	NA	c69133	-0.318184512742781	-0.417695703964421
s118466	3	M	FG	Y	White	N	3.86276315789474	3.63	4	c39393	0.68667166840777	0.644758747206005
s699103	3.33	M	FG	Y	BLNP	N	3.33	2.7	3.63	c61662	0.153908510513033	0.487123231290747
s998733	3	M	CG	N	White	N	3.945	3.93	3.48	c87008	0.768908510513033	0.669397319291393
s114586	2	M	FG	N	BLNP	N	2.9468085106383	3.63	3.2	c75160	-0.229282978848669	0.055174758568548
s800449	2	W	FG	Y	BLNP	N	2.40289256198347	3.08	1.47	c37167	-0.773198927503496	-0.493856314532827
s590012	2	M	FG	Y	White	N	3.05357142857143	NA	3.29	c62131	-0.122520060915539	-0.164432982117303
s625670	2	M	CG	N	White	N	2.96677966101695	3.29	NA	c39393	-0.209311828470018	-0.308823019691658
s551167	3.33	W	FG	Y	BLNP	N	3.88263157894737	3.79	NA	c40537	0.706540089460402	0.985882702431071
s234170	3	M	CG	N	White	N	3.51491525423729	3.57	3	c62131	0.338823764750321	0.239312573528681
s494118	3.33	M	CG	N	White	N	3.35285714285714	3.29	NA	c12985	0.176765653370176	0.0772544621485358
s794626	3	W	CG	Y	White	N	3.66526315789474	3.83	4	c75160	0.48917166840777	0.421775889751423
s100157	2	W	FG	N	White	N	3.01279411764706	3.5	2.84	c62131	-0.163297371839908	-0.0107189446243003
s850845	2	M	CG	Y	White	N	2.92	2.75	3.03	c19641	-0.256091489486967	-0.296264580906512
s118466	3.33	M	FG	Y	White	N	3.88924528301887	3.63	4	c23535	0.713153793531901	0.671240872330137
s353996	3	M	FG	Y	BLNP	N	3.02347826086957	2.92	NA	c12985	-0.152613228617402	0.180601492160313
s234170	2.66	M	CG	N	White	N	3.49414634146341	3.57	3	c69133	0.318054851976448	0.218543660754808
s337407	0	M	CG	N	White	N	1.18636363636364	2.59	NA	c56434	-1.98972785312333	-2.08923904434497
s784394	4	W	CG	N	White	N	3.96859375	3.93	NA	c39393	0.792502260513033	0.553617184328361
s733512	0	W	CG	N	White	N	3.08423076923077	3.15	3.12	c49894	-0.0918607202561974	-0.33074579644087
s931376	3	W	FG	Y	White	N	3.294	3.64	NA	c61662	0.117908510513033	0.31938372518013
s532039	1	W	FG	Y	BLNP	N	2.152	3.54	2.38	c66218	-1.02409148948697	-0.744748876516298
s791164	1	W	FG	Y	White	N	1.79333333333333	3.36	3.21	c69133	-1.38275815615363	-1.18128294148654
s575439	0	M	CG	N	BLNP	N	0	2.2	3.12	c72554	-3.17609148948697	-3.04173127945376
s941687	4.33	W	CG	N	White	N	4.0325	4	NA	c31811	0.856408510513033	0.61752343432836
s928282	2	W	CG	Y	White	N	1.87166666666667	NA	2.13	c19639	-1.3044248228203	-1.37182060147665
s480737	1	M	CG	N	White	N	2	2.66	NA	c95277	-1.17609148948697	-1.27560268070861
s736495	2	W	FG	Y	BLNP	N	3.08421052631579	3.58	3.71	c19325	-0.0918809631711777	0.187461649799491
s736495	2	W	FG	Y	BLNP	N	2.87102564102564	3.58	3.71	c36509	-0.305065848461326	-0.0257232354906574
s951542	1	M	FG	Y	BLNP	N	2.57548387096774	2.83	2.42	c36509	-0.600607618519225	-0.267392897741511
s879733	4	W	CG	N	White	N	3.78181818181818	3.7	3.5	c30959	0.605726692331214	0.366841616146542
s951542	2.33	M	FG	Y	BLNP	N	2.60464788732394	2.83	2.42	c24402	-0.571443602163023	-0.238228881385309
s373254	3	W	FG	Y	BLNP	N	2.71023255813954	2.93	2.78	c19325	-0.465858931347432	-0.186516318376763
s674308	3.33	M	CG	N	BLNP	N	3.62857142857143	3.65	NA	c74501	0.452479939084462	0.586840149117664
s674308	3.33	M	CG	N	BLNP	N	3.65666666666667	3.65	NA	c81502	0.480575177179699	0.614935387212901
s654648	2	M	FG	N	White	N	2.69818181818182	NA	2.68	c55220	-0.477909671305149	-0.49141337290545
s518110	0	W	FG	N	White	N	4.10142857142857	3.6	NA	c74501	0.925337081941604	1.07791550915721
s887616	2.33	W	CG	Y	White	N	2.42230769230769	2.57	2.28	c36509	-0.753783797179274	-0.821179575835621
s431334	3	W	CG	N	White	N	2.46424242424242	3.32	4	c87584	-0.711849065244543	-0.950734141429215
s220983	1	W	CG	N	BLNP	N	2.94911111111111	3.5	3.27	c36509	-0.226980378375856	-0.234496624690668
s613632	4	M	CG	Y	White	N	3.66666666666667	3.6	2.69	c90685	0.4905751771797	0.450402085760155
s670169	3	M	CG	N	White	N	3.26066666666667	3.68	NA	c81502	0.0845751771796994	-0.0149360140419406
s196224	2.66	W	CG	N	White	N	2.625	2.66	NA	c80562	-0.551091489486967	-0.78997656567164
s196224	2.66	W	CG	N	White	N	3.08342857142857	2.66	NA	c42605	-0.0926629180583953	-0.331547994243068
s670169	3.33	M	CG	N	White	N	3.17	3.68	NA	c26151	-0.00609148948696703	-0.105602680708607
s392341	2.66	M	CG	N	White	N	3.14673469387755	3.08	NA	c24402	-0.0293567956094161	-0.128867986831056
s772147	3	W	FG	Y	BLNP	N	2.92432432432432	NA	3.57	c87584	-0.251767165162643	0.0275754478080259
s298771	2.66	M	FG	N	White	N	3.92545454545454	3.5	NA	c36509	0.749363055967578	0.735859354367276
s298771	4	M	FG	N	White	N	3.8325	3.5	NA	c19325	0.656408510513033	0.642904808912731
s914834	0	W	CG	N	White	N	1.74533333333333	3.21	2.38	c36509	-1.43075815615363	-1.66964323233831
s198226	2.33	W	CG	N	BLNP	N	3.34454545454545	3.96	NA	c35558	0.168453965058487	0.160937718743675
s198226	3	W	CG	N	BLNP	N	3.19966101694915	3.96	NA	c19325	0.0235695274621857	0.0160532811473733
s984373	3.66	W	FG	Y	White	N	3.92285714285714	4	NA	c24214	0.746765653370176	0.948240868037274
s985462	4	M	FG	N	White	N	3.762	4	3.78	c24286	0.585908510513033	0.572404808912732
s626155	3	W	FG	N	White	N	3.1262962962963	3.33	NA	c33193	-0.0497951931906706	0.102783234024937
s617726	3	W	CG	N	BLNP	N	2.97272727272727	3.89	NA	c74501	-0.203364216759694	-0.210880463074506
s617726	2.33	W	CG	N	BLNP	N	2.77571428571429	3.89	NA	c24214	-0.400377203772681	-0.407893450087494
s821120	2	W	FG	Y	BLNP	N	2.65739130434783	2.42	4	c87584	-0.518700185139141	-0.239357572168473
s984373	4	W	FG	Y	White	N	3.90454545454545	4	NA	c74501	0.728453965058488	0.929929179725586
s568698	1	W	FG	Y	BLNP	N	2.15243243243243	3.93	3.44	c80562	-1.02365905705453	-0.744316444083866
s355323	4	W	CG	Y	White	N	4.028	4	NA	c74501	0.851908510513033	0.784512731856686
s355323	3.66	W	CG	Y	White	N	3.82074074074074	4	NA	c24214	0.644649251253774	0.577253472597427
s604012	3.66	M	CG	Y	BLNP	N	3.67363636363636	3.3	2.93	c74501	0.497544874149396	0.653008181132571
s732885	3.33	M	CG	N	White	N	3.9024	3.75	NA	c36509	0.726308510513033	0.626797319291393
s732885	4	M	CG	N	White	N	3.84285714285714	3.75	NA	c19325	0.666765653370176	0.567254462148536
s604012	3	M	CG	Y	BLNP	N	3.76571428571429	3.3	2.93	c24214	0.589622796227319	0.745086103210493
s191056	4	W	FG	Y	BLNP	N	2.53318681318681	3.41	3.8	c87584	-0.642904676300154	-0.363562063329485
s480737	0	M	CG	N	White	N	3	2.66	NA	c44975	-0.176091489486967	-0.275602680708607
s373254	2	W	FG	Y	BLNP	N	2.78054794520548	2.93	2.78	c24490	-0.395543544281487	-0.116200931310819
s793035	2	M	CG	Y	White	N	2.54620689655172	3.25	NA	c33193	-0.629884592935243	-0.670057684354788
s559010	0	M	FG	Y	White	N	1.245	2.79	2.75	c92948	-1.93109148948697	-1.97300441068873
s138768	1	W	CG	N	White	N	3.18384615384615	3.97	2.28	c90685	0.00775466435918704	-0.231130411825486
s402930	2.66	M	CG	N	White	N	3.06923076923077	3.36	NA	c42605	-0.106860720256197	-0.206371911477837
s402930	2.66	M	CG	N	White	N	3.00179487179487	3.36	NA	c80562	-0.174296617692095	-0.273807808913735
s247120	3	W	CG	N	White	N	2.79076923076923	3.17	2.79	c87584	-0.385322258717737	-0.624207334902409
s559010	0	M	FG	Y	White	N	1.00571428571429	2.79	2.75	c95277	-2.17037720377268	-2.21229012497445
s962323	2	W	CG	N	White	N	2.75833333333333	3.23	NA	c33193	-0.417758156153634	-0.656643232338306
s919322	4	W	CG	N	White	N	3.86360655737705	3.93	NA	c19325	0.687515067890082	0.44862999170541
s919322	2.66	W	CG	N	White	N	3.91222222222222	3.93	NA	c35558	0.736130732735255	0.497245656550583
s532308	4	M	CG	Y	White	N	4.02727272727273	3.77	3.4	c30959	0.85118123778576	0.811008146366215
s468323	0	W	FG	Y	BLNP	N	1.806	3	3.33	c55220	-1.37009148948697	-1.0907488765163
s452139	2	W	CG	Y	White	N	3.064	3.55	2.93	c87584	-0.112091489486966	-0.179487268143313
s218622	3.33	W	CG	Y	White	N	3.37941176470588	NA	NA	c36509	0.203320275218915	0.135924496562568
s504587	2	W	CG	Y	BLNP	N	2.544	NA	2.84	c55220	-0.632091489486967	-0.346558895402905
s138768	2	W	CG	N	White	N	2.86333333333333	3.97	2.28	c87583	-0.312758156153634	-0.551643232338306
s519856	2	W	FG	Y	BLNP	N	3.15422222222222	3.07	NA	c42605	-0.0218692672647447	0.257473345705924
s749145	3	M	CG	Y	White	N	3.35823529411765	NA	3.56	c36509	0.18214380463068	0.141970713211135
s364962	3.33	M	CG	N	White	N	3.67090909090909	3.58	NA	c74501	0.494817601422124	0.395306410200484
s371189	3.66	W	FG	N	White	N	3.00860759493671	3.07	NA	c24402	-0.167483894550258	-0.0149054673346503
s497106	3.33	W	CG	N	White	N	4.03037037037037	4	3.93	c42605	0.854278880883403	0.615393804698731
s371189	3	W	FG	N	White	N	2.96806451612903	3.07	NA	c95277	-0.208026973357935	-0.0554485461423266
s874963	2.33	M	CG	Y	BLNP	N	2.31764705882353	3.4	3.46	c74501	-0.858444430663438	-0.702981123680263
s770456	4	W	CG	N	BLNP	N	3.82540540540541	3.97	4	c50502	0.649313915918439	0.641797669603626
s874963	3	M	CG	Y	BLNP	N	2.57096774193548	3.4	3.46	c24214	-0.605123747551483	-0.449660440568308
s728167	2	M	FG	N	White	N	3.03483606557377	2.92	3.55	c19325	-0.141255423913197	-0.154759125513498
s540637	2	M	CG	Y	BLNP	N	2.25824175824176	NA	3.28	c19325	-0.917849731245209	-0.762386424262034
s380397	0	M	FG	Y	BLNP	N	0.456	3	2.63	c95277	-2.72009148948697	-2.38687676870925
s570541	3	M	CG	N	White	N	3.55733333333333	3.58	NA	c80562	0.381241843846366	0.281730652624726
s767528	2	W	FG	Y	BLNP	N	1.94545454545455	3.04	NA	c74501	-1.23063694403242	-0.951294331061753
s167538	0	M	CG	N	BLNP	N	1.44444444444444	NA	2.21	c87583	-1.73164704504252	-1.59728683500932
s843904	3.33	M	CG	Y	White	N	3.89	3.33	NA	c24214	0.713908510513033	0.673735419093488
s843904	3.66	M	CG	Y	White	N	3.84307692307692	3.33	NA	c74501	0.666985433589955	0.62681234217041
s767528	2.33	W	FG	Y	BLNP	N	2.4924	3.04	NA	c24214	-0.683691489486967	-0.404348876516298
s590460	4	W	CG	N	White	N	3.734	NA	3.73	c95277	0.557908510513033	0.319023434328361
s590460	3.33	W	CG	N	White	N	3.67444444444444	NA	3.73	c42605	0.498352954957478	0.259467878772805
s630986	4	M	CG	Y	White	N	3.85666666666667	3.55	3.71	c55220	0.6805751771797	0.640402085760154
s556172	2.66	M	CG	N	BLNP	N	3.906	3.27	3.88	c36509	0.729908510513033	0.864268720546235
s556172	4	M	CG	N	BLNP	N	3.67777777777778	3.27	3.88	c19325	0.501686288290811	0.636046498324013
s364962	3.33	M	CG	N	White	N	3.58142857142857	3.58	NA	c24214	0.405337081941604	0.305825890719964
s860572	2.33	W	CG	N	White	N	3.12285714285714	3.77	4	c24402	-0.0532343466298242	-0.292119422814497
s860572	0	W	CG	N	White	N	2.95088888888889	3.77	4	c36509	-0.225202600598078	-0.464087676782751
s686042	2	M	FG	Y	White	N	3.1256338028169	3.61	3.6	c87584	-0.0504576866700654	-0.0923706078718296
s865987	2	M	FG	Y	White	N	2.17230769230769	3.23	2.29	c87584	-1.00378379717927	-1.04569671838104
s343740	2.66	M	FG	Y	BLNP	N	3.06923076923077	3.43	3.07	c92948	-0.106860720256197	0.226354000521517
s807381	2.66	W	CG	N	White	N	3.03822784810127	3.43	NA	c80562	-0.137863641385701	-0.376748717570374
s343740	3	M	FG	Y	BLNP	N	3.033	3.43	3.07	c30959	-0.143091489486967	0.190123231290747
s807381	2.33	W	CG	N	White	N	3.00765957446809	3.43	NA	c24402	-0.168431915018882	-0.407316991203554
s884981	3.33	M	FG	Y	White	N	3.6	NA	3.53	c24214	0.423908510513034	0.381995589311269
s151159	3	W	CG	Y	White	N	3.20948717948718	3.48	3.02	c36509	0.0333956900002121	-0.0340000886561347
s719861	3	W	CG	Y	White	N	2.94758064516129	3.79	NA	c19325	-0.228510844325676	-0.295906622982023
s884981	3.66	M	FG	Y	White	N	4.00666666666667	NA	3.53	c74501	0.830575177179699	0.788662255977935
s544702	1	W	CG	N	White	N	3.14511111111111	3.3	NA	c36509	-0.030980378375856	-0.269865454560529
s770841	2	W	FG	Y	BLNP	N	2.47943661971831	2.72	2.45	c19325	-0.696654869768657	-0.417312256797989
s699421	2	M	CG	N	BLNP	N	3.13510638297872	2.96	NA	c19325	-0.0409851065082436	0.0933751035249584
s151159	0	W	CG	Y	White	N	2.71018181818182	3.48	NA	c19325	-0.465909671305149	-0.533305449961496
s433470	4	W	CG	Y	White	N	4.03147540983607	3.88	3.78	c19325	0.855383920349099	0.787988141692752
s814597	4	W	FG	Y	White	N	3.61142857142857	3.89	3.5	c87583	0.435337081941605	0.636812296608702
s597633	3.33	M	FG	Y	White	N	3.99444444444444	3.58	3.85	c24286	0.818352954957478	0.776440033755714
s741862	3	W	CG	N	BLNP	N	2.77425	3.21	NA	c87584	-0.401841489486967	-0.409357735801779
s597633	4	M	FG	Y	White	N	3.7815	3.58	3.85	c19325	0.605408510513033	0.563495589311269
s666339	1	W	CG	N	BLNP	N	2.02514285714286	2.89	NA	c90685	-1.15094863234411	-1.15846487865892
s666339	2	W	CG	N	BLNP	N	1.95659574468085	2.89	NA	c55220	-1.21949574480612	-1.22701199112093
s227959	4	W	CG	N	BLNP	N	3.69855263157895	4	NA	c50502	0.52246114209198	0.514944895777168
s422973	2.33	W	CG	N	BLNP	N	3.35538461538462	3.79	NA	c36509	0.179293125897648	0.171776879582836
s449401	0	W	FG	Y	White	N	2.66	NA	2.16	c44723	-0.516091489486967	-0.31461627481987
s770841	2	W	FG	Y	BLNP	N	2.49984126984127	2.72	2.45	c36509	-0.676250219645697	-0.396907606675028
s652042	4	M	FG	N	White	N	3.47354838709677	2.4	3.2	c87584	0.297456897609807	0.283953196009506
s643248	1	W	CG	N	White	N	2.264375	2.9	NA	c96012	-0.911716489486967	-1.15060156567164
s643248	2	W	CG	N	White	N	2.3564	2.9	NA	c90685	-0.819691489486967	-1.05857656567164
s744191	2	W	CG	N	White	N	2.99666666666667	3.64	NA	c95277	-0.1794248228203	-0.418309899004973
s403062	3	W	FG	N	White	N	3.45934065934066	3.75	3.5	c42605	0.283249169853693	0.4358275970693
s744191	2	W	CG	N	White	N	2.9628	3.64	2.51	c42605	-0.213291489486967	-0.452176565671639
s642162	2	W	FG	Y	White	N	2.5508	NA	3.55	c95277	-0.625291489486967	-0.423816274819869
s662028	3.33	W	CG	N	White	N	3.88975609756098	3.9	NA	c35558	0.713664608074009	0.474779531889336
s352253	3	W	FG	Y	White	N	3.81560975609756	NA	3.91	c87584	0.639518266610594	0.840993481277692
s127603	2	W	FG	Y	White	N	2.84067796610169	3.5	2.98	c19325	-0.335413523385272	-0.133938308718174
s853659	3	M	FG	N	White	N	3.63056179775281	3.86	NA	c19325	0.454470308265842	0.44096660666554
s390017	0	W	FG	Y	BLNP	N	2.39518518518519	3.32	3.35	c24286	-0.780906304301782	-0.501563691331113
s985032	3	W	CG	Y	White	N	3.33222222222222	2.91	2.78	c90685	0.156130732735256	0.0887349540789089
s372332	2	W	FG	N	White	N	2.92142857142857	3.87	3.4	c42605	-0.254662918058396	-0.102084490842788
s699971	3.33	M	CG	N	White	N	3.68454545454545	3	3.66	c42605	0.508453965058488	0.408942773836848
s471983	2.33	W	CG	N	White	N	3.06846153846154	2.97	NA	c24214	-0.107629951025428	-0.346515027210101
s283675	2	W	CG	N	BLNP	N	2.10681818181818	3.46	3.81	c87584	-1.06927330766879	-1.0767895539836
s432505	2	W	CG	N	White	N	2.55409836065574	3.56	3	c42605	-0.621993128831229	-0.860878205015902
s162186	3	W	CG	Y	White	N	3.17727272727273	3.69	3.44	c74501	0.00118123778575985	-0.066214540870587
s162186	3	W	CG	Y	White	N	3.232	3.69	3.44	c81502	0.0559085105130337	-0.0114872681433131
s592981	0	M	FG	Y	BLNP	N	0.565714285714286	2.93	2.53	c95277	-2.61037720377268	-2.27716248299497
s471983	2	W	CG	N	White	N	3.24090909090909	2.97	NA	c74501	0.0648176014221247	-0.174067474762548
s985239	2	W	CG	Y	White	N	1.496	NA	2.79	c55220	-1.68009148948697	-1.74748726814331
s822660	4	W	FG	Y	White	N	3.57727272727273	3.61	3	c90685	0.401181237785761	0.602656452452858
s306687	0	W	FG	Y	BLNP	N	4.33	2.5	NA	c42605	1.15390851051303	1.4332511234837
s404039	3	W	FG	Y	BLNP	N	3.4756	3.54	NA	c33193	0.299508510513033	0.578851123483702
s822660	4	W	FG	Y	White	N	3.53333333333333	3.61	3	c55220	0.357241843846366	0.558717058513464
s432505	2.66	W	CG	N	White	N	2.36545454545455	3.56	3	c80562	-0.810636944032422	-1.04952202021709
s738066	1	W	FG	Y	White	N	2.44611111111111	3.16	NA	c24402	-0.729980378375856	-0.528505163708758
s825713	3	W	FG	N	White	N	3.20550458715596	3.23	NA	c87584	0.0294130976689968	0.181991524884605
s122004	2.66	W	CG	N	White	N	3.45024390243902	3.92	NA	c36509	0.274152412952057	0.0352673367673844
s122004	4	W	CG	N	White	N	3.41	3.92	NA	c19325	0.233908510513033	-0.0049765656716394
s995463	2	M	CG	Y	White	N	2.28228571428571	3.09	2.8	c87584	-0.893805775201253	-0.933978866620798
s538093	2	W	CG	N	White	N	2.49090909090909	3.44	NA	c74501	-0.685182398577876	-0.924067474762549
s538093	1	W	CG	N	White	N	2.96153846153846	3.44	NA	c24214	-0.214553027948505	-0.453438104133178
s165638	1	W	FG	Y	BLNP	N	3.04166666666667	2.67	NA	c55220	-0.1344248228203	0.144917790150368
s481693	2	W	FG	Y	White	N	2.57181818181818	3.47	2.77	c80562	-0.604273307668786	-0.402798093001688
s374145	2	M	FG	Y	White	N	2.12064516129032	NA	3.12	c87584	-1.05544632819664	-1.09735924939841
s712662	2.33	M	CG	Y	BLNP	N	2.6084	3.86	NA	c81502	-0.567691489486966	-0.412228182503792
s712662	3	M	CG	Y	BLNP	N	2.78181818181818	3.86	NA	c26151	-0.394273307668786	-0.238810000685611
s176427	4	W	CG	N	White	N	4.07903225806452	3.92	NA	c81502	0.90294076857755	0.664055692392878
s176427	4.33	W	CG	N	White	N	4.15272727272727	3.92	NA	c74501	0.976635783240305	0.737750707055633
s842140	4.33	W	CG	N	White	N	4.00333333333333	3.96	NA	c35558	0.827241843846367	0.588356767661694
s247681	2	W	CG	N	White	N	2.28065789473684	3.17	NA	c87584	-0.895433594750125	-1.1343186709348
s959739	3	W	FG	Y	White	N	2.9304	3.46	3.12	c33193	-0.245691489486967	-0.0442162748198691
s190669	2.66	M	CG	Y	BLNP	N	3.248	2.29	3.07	c74501	0.0719085105130328	0.227371817496207
s256958	3.66	W	CG	N	White	N	3.8	3.88	4	c42605	0.623908510513033	0.38502343432836
s190669	3	M	CG	Y	BLNP	N	3.12189189189189	2.29	3.07	c24214	-0.0541995975950753	0.101263709388099
s754637	3	W	CG	N	White	N	3.85967741935484	3.88	NA	c19325	0.683585929867871	0.444700853683199
s754637	3	W	CG	N	White	N	3.86181818181818	3.88	NA	c35558	0.685726692331215	0.446841616146543
s481693	0	W	FG	Y	White	N	2.95116279069767	3.47	2.77	c42605	-0.224928698789292	-0.0234534841221947
s906491	0	M	CG	N	BLNP	N	2.79	3.5	NA	c74501	-0.386091489486967	-0.251731279453765
s655246	0	W	CG	Y	White	N	2.50938775510204	2.97	NA	c24286	-0.666703734384926	-0.734099513041273
s304947	3.66	W	CG	N	White	N	3.8437037037037	3.82	4	c24214	0.667612214216737	0.428727138032064
s304947	3.66	W	CG	N	White	N	3.85090909090909	3.82	4	c26151	0.674817601422124	0.435932525237452
s292991	0	M	CG	N	White	N	3.39230769230769	2.71	4	c30959	0.216216202820725	0.116705011599085
s520837	3.66	W	CG	N	White	N	3.94636363636364	4	NA	c74501	0.77027214687667	0.531387070691997
s815968	3	M	CG	N	BLNP	N	3.93377049180328	3.76	4	c87584	0.757679002316312	0.892039212349514
s805648	3.33	W	FG	Y	White	N	2.946	NA	3.03	c42605	-0.230091489486967	-0.0286162748198695
s520837	3.66	W	CG	N	White	N	3.92285714285714	4	NA	c81502	0.746765653370176	0.507880577185504
s559397	3.33	M	CG	N	White	N	3.374	3.25	NA	c80562	0.197908510513033	0.0983973192913932
s923398	4	M	CG	Y	White	N	3.92333333333333	3.87	NA	c42605	0.747241843846366	0.707068752426821
s806045	4.33	W	CG	N	White	N	4.01583333333333	4	NA	c35558	0.839741843846367	0.600856767661694
s291449	2	M	FG	N	White	N	3.79666666666667	3.68	3	c24286	0.620575177179699	0.607071475579398
s807064	4.33	W	CG	N	White	N	4.17068965517241	4	NA	c55220	0.994598165685447	0.755713089500775
s923398	3	M	CG	Y	White	N	4.02666666666667	3.87	NA	c95277	0.850575177179699	0.810402085760154
s844755	0	W	FG	Y	BLNP	N	1.07428571428571	NA	2.29	c27368	-2.10180577520125	-1.82246316223058
s807064	4.33	W	CG	N	White	N	4.10769230769231	4	NA	c30959	0.93160081820534	0.692715742020668
s165638	2.33	W	FG	Y	BLNP	N	3.44222222222222	2.67	NA	c44723	0.266130732735256	0.545473345705924
s789023	2.33	W	FG	N	White	N	2.99	3.11	NA	c41541	-0.186091489486967	-0.0335130622713589
s882646	1	M	FG	Y	BLNP	N	3.50666666666667	2.7	2.98	c36509	0.330575177179699	0.663789897957414
s707091	0	M	CG	Y	White	N	1.79608695652174	3.57	NA	c24214	-1.38000453296523	-1.42017762438477
s575583	2	W	FG	Y	BLNP	N	3.17886363636364	3.79	3.71	c19325	0.00277214687666971	0.282114759847338
s401301	0	W	FG	Y	White	N	0.913636363636364	3.5	NA	c74501	-2.2624551258506	-2.06097991118351
s401301	0	W	FG	Y	White	N	0.913636363636364	3.5	NA	c87583	-2.2624551258506	-2.06097991118351
s707091	0	M	CG	Y	White	N	3.285	3.57	NA	c26151	0.108908510513033	0.0687354190934881
s703274	4	M	FG	Y	BLNP	N	3.94545454545455	3.32	NA	c95277	0.769363055967578	1.10257777674529
s703274	3.66	M	FG	Y	BLNP	N	3.79714285714286	3.32	NA	c87583	0.62105136765589	0.954266088433604
s109862	4	M	CG	Y	BLNP	N	3.95737704918033	3.73	NA	c42605	0.781285559693361	0.936748866676535
s329916	3	W	FG	Y	BLNP	N	3.11379310344828	3.71	NA	c24214	-0.062298386038691	0.217044226931978
s223794	2	M	CG	N	BLNP	N	3.18848484848485	3.36	3.75	c55220	0.0123933589978815	0.146753569031083
s766939	4	M	FG	Y	White	N	3.804	NA	3.22	c95277	0.627908510513033	0.585995589311269
s329916	3	W	FG	Y	BLNP	N	2.94666666666667	3.71	NA	c74501	-0.2294248228203	0.0499177901503685
s223794	3	M	CG	N	BLNP	N	3.16947368421053	3.36	3.75	c30959	-0.00661780527644051	0.127742404756761
s848494	3.33	W	CG	Y	White	N	3.93116279069767	3.43	3.5	c36509	0.755071301210707	0.68767552255436
s825229	3	M	CG	N	White	N	1.8063829787234	2.88	2.94	c95277	-1.36970851076356	-1.4692197019852
s846385	4	W	FG	Y	BLNP	N	3.96571428571429	3.9	NA	c24214	0.789622796227319	1.06896540919799
s328141	0	W	FG	Y	BLNP	N	4.33	3.55	3.31	c74501	1.15390851051303	1.4332511234837
s425830	3	M	CG	N	White	N	3.45	3.25	NA	c30959	0.273908510513033	0.174397319291393
s596562	2	W	FG	Y	BLNP	N	2.23333333333333	2.79	2.27	c24490	-0.942758156153634	-0.663415543182965
s846385	4	W	FG	Y	BLNP	N	4.02727272727273	3.9	NA	c74501	0.85118123778576	1.13052385075643
s830004	2.33	M	FG	Y	BLNP	N	2.134	NA	2.98	c42605	-1.04209148948697	-0.708876768709253
s596562	2	W	FG	Y	BLNP	N	2.19125	3.11	NA	c19325	-0.984841489486967	-0.705498876516298
s689792	3	W	CG	N	White	N	3.52663043478261	3.89	NA	c19325	0.350538945295642	0.111653869110969
s254706	2	W	FG	N	White	N	2.68571428571429	3.59	NA	c42605	-0.490377203772681	-0.337798776557073
s254706	0	W	FG	N	White	N	2.81521739130435	3.59	NA	c24286	-0.360874098182619	-0.208295670967011
s848494	4	W	CG	Y	White	N	3.9265	3.43	3.5	c19325	0.750408510513033	0.683012731856686
s789023	1	W	FG	N	White	N	3.42727272727273	3.11	NA	c95277	0.25118123778576	0.403759665001368
s821069	4.33	W	CG	N	White	N	3.98285714285714	3.93	3.65	c74501	0.806765653370176	0.567880577185503
s689792	2	W	CG	N	White	N	3.51578947368421	3.89	NA	c36509	0.339697984197243	0.100812908012571
s734591	3	M	FG	Y	BLNP	N	2.85522727272727	2.71	NA	c19325	-0.320864216759694	0.0123505040180198
s950407	2.66	M	CG	Y	White	N	2.55888888888889	3.14	2.76	c30959	-0.617202600598078	-0.657375692017623
s214375	3	W	FG	N	BLNP	N	3.196	3.54	3.13	c90685	0.0199085105130332	0.383183652763774
s734591	2.33	M	FG	Y	BLNP	N	2.80432432432432	2.71	NA	c36509	-0.371767165162643	-0.0385524443849286
s762888	1	M	FG	Y	White	N	2.23533333333333	NA	2.05	c80562	-0.940758156153633	-0.982671077355397
s648390	2.33	M	CG	Y	White	N	3.62511111111111	3.75	4	c42605	0.449019621624144	0.408846530204599
s287942	4	M	CG	N	White	N	3.48629032258064	2.93	NA	c87584	0.310198833093678	0.210687641872038
s197217	3	W	CG	N	White	N	3.245	2.88	NA	c55220	0.0689085105130327	-0.16997656567164
s121009	0	W	FG	Y	BLNP	N	2.08	3.6	NA	c24286	-1.09609148948697	-0.816748876516298
s121009	2	W	FG	Y	BLNP	N	2.156	3.6	NA	c24402	-1.02009148948697	-0.740748876516298
s432518	4	M	CG	N	White	N	3.65384615384615	3.6	3.21	c27368	0.477754664359187	0.378243473137547
s867435	2.33	M	CG	Y	White	N	3.4368085106383	NA	2.7	c36509	0.260717021151331	0.220543929731786
s686505	3.33	W	CG	Y	BLNP	N	3.50391304347826	3.86	NA	c35558	0.327821553991294	0.613354148075357
s686505	4	W	CG	Y	BLNP	N	3.57107692307692	3.86	NA	c19325	0.394985433589956	0.680518027674019
s317026	0	M	FG	Y	White	N	2.74666666666667	3.96	3.87	c55220	-0.4294248228203	-0.471337744022065
s545287	4	M	CG	N	White	N	4	3.6	NA	c74501	0.823908510513033	0.724397319291393
s674939	2	M	CG	N	BLNP	N	2.6864	3.48	3	c19325	-0.489691489486967	-0.355331279453765
s632322	3	M	FG	Y	White	N	2.8223595505618	3.71	NA	c55220	-0.353731938925169	-0.395644860126934
s432518	4	M	CG	N	White	N	3.76846153846154	3.6	3.21	c69105	0.592370048974571	0.492858857752931
s545287	3.66	M	CG	N	White	N	3.76285714285714	3.6	NA	c24214	0.586765653370176	0.487254462148536
s709456	3	M	CG	Y	White	N	3.4	3.5	NA	c24214	0.223908510513033	0.183735419093488
s828939	2	M	CG	N	White	N	2.4421568627451	NA	NA	c41541	-0.733934626741869	-0.833445817963509
s964214	3	M	FG	Y	White	N	3.01044117647059	3	NA	c87584	-0.165650313016379	-0.207563234218143
s674939	0	M	CG	N	BLNP	N	3.22879310344828	3.48	3	c96604	0.0527016139613088	0.187061823994511
s709456	3	M	CG	Y	White	N	3.39545454545455	3.5	NA	c74501	0.219363055967579	0.179189964548033
s205144	2.33	M	CG	N	BLNP	N	2.77	3.54	NA	c36509	-0.406091489486966	-0.271731279453765
s205144	3	M	CG	N	BLNP	N	2.90534482758621	3.54	NA	c19325	-0.27074666190076	-0.136386451867558
s389831	1	M	CG	N	BLNP	N	2.94952380952381	3	NA	c36509	-0.226567679963158	-0.0922074699299555
s693788	2.66	M	FG	Y	White	N	3.47428571428571	3.52	NA	c24402	0.298194224798747	0.256281303596983
s693788	0	M	FG	Y	White	N	3.73476190476191	3.52	NA	c36509	0.558670415274938	0.516757494073174
s389831	2.66	M	CG	N	BLNP	N	2.88615384615385	3	NA	c24402	-0.289937643333121	-0.155577433299919
s340737	3.66	W	CG	N	BLNP	N	3.76285714285714	3.5	3	c24214	0.586765653370176	0.579249407055364
s340737	3.66	W	CG	N	BLNP	N	3.79636363636364	3.5	3	c74501	0.620272146876669	0.612755900561857
s694287	2	W	FG	Y	White	N	2.66822429906542	3.28	4	c87584	-0.507867190421547	-0.306391975754449
s510583	2	M	FG	Y	BLNP	N	2.88891304347826	3.45	2.86	c19325	-0.287178446008706	0.0460362747690084
s892377	2	W	FG	Y	BLNP	N	3.02388059701493	3.32	NA	c87584	-0.152210892472042	0.127131720498627
s600305	4	M	FG	Y	White	N	2.57741935483871	2.48	3.91	c95277	-0.598672134648257	-0.640585055850021
s600305	3.66	M	FG	Y	White	N	2.92463414634146	2.48	3.91	c42605	-0.251457343145503	-0.293370264347268
s663070	4	W	CG	N	White	N	4.01049180327869	3.71	3	c19325	0.834400313791721	0.595515237607048
s766939	3.33	M	FG	Y	White	N	3.75285714285714	NA	NA	c42605	0.576765653370176	0.534852732168412
s536754	1	M	FG	Y	White	N	1.73842105263158	NA	3.48	c50631	-1.43767043685539	-1.47958335805715
s663070	4	W	CG	N	White	N	3.98909090909091	3.71	3	c36509	0.812999419603942	0.57411434341927
s481079	2	W	CG	Y	White	N	2.60806451612903	2.36	NA	c19325	-0.568026973357934	-0.635422752014281
s481079	2.33	W	CG	Y	White	N	2.78733333333333	2.36	NA	c36509	-0.388758156153633	-0.45615393480998
s657694	2	M	FG	N	BLNP	N	1.90571428571429	3.62	NA	c74501	-1.27037720377268	-0.985919466355464
s732872	3	M	FG	N	BLNP	N	3.09230769230769	3.67	3.37	c55220	-0.0837837971792745	0.200673940237943
s732872	2.33	M	FG	N	BLNP	N	3.09363636363636	3.67	3.37	c44723	-0.0824551258506032	0.202002611566614
s852746	2.33	W	FG	N	White	N	3.35355555555556	3.18	NA	c36509	0.177464066068588	0.330042493284196
s852746	4	W	FG	N	White	N	3.17177419354839	3.18	NA	c19325	-0.00431729593857977	0.148261131277028
s857024	3.66	W	FG	Y	White	N	4.21909090909091	4	NA	c74501	1.04299941960394	1.24447463427104
s155558	3	M	CG	N	White	N	3.77654320987654	3.72	NA	c36509	0.600451720389577	0.500940529167937
s759921	2.66	W	CG	N	White	N	3.49428571428571	3.58	NA	c33193	0.318194224798747	0.0793091486140747
s410241	0	W	FG	Y	White	N	2.70526315789474	3.28	3.2	c50631	-0.47082833159223	-0.269353116925132
s333533	2.66	W	FG	N	BLNP	N	3.60159420289855	3.2	NA	c36509	0.425502713411584	0.788777855662325
s801977	2	M	FG	Y	White	N	3.00117647058824	3.43	2.3	c87584	-0.174915018898732	-0.216827940100496
s153264	4	W	CG	Y	White	N	3.69081632653061	4	4	c19325	0.514724837043646	0.447329058387299
s462310	3	M	FG	N	White	N	2.57677419354839	3.61	3	c87584	-0.59931729593858	-0.612820997538881
s668481	3.33	W	CG	N	White	N	3.84177777777778	3.36	NA	c35558	0.665686288290811	0.426801212106138
s555641	4	W	FG	N	White	N	3.50985714285714	NA	NA	c87584	0.333765653370176	0.486344080585784
s668481	4	W	CG	N	White	N	3.74875	3.36	NA	c53203	0.572658510513033	0.33377343432836
s168500	1	M	FG	Y	BLNP	N	3.072	NA	2.56	c24286	-0.104091489486967	0.229123231290747
s176101	1	M	FG	Y	BLNP	N	1.98571428571429	3.39	2.9	c74501	-1.19037720377268	-0.857162482994967
s113123	2.33	W	FG	Y	White	N	2.44555555555556	NA	2.77	c24286	-0.730535933931411	-0.529060719264313
s401076	3.33	W	FG	N	White	N	3.07188679245283	3.33	3.34	c24402	-0.104204697034137	0.0483737301814711
s570879	4	W	CG	N	White	N	3.24222222222222	3.82	NA	c47543	0.0661307327352549	-0.172754343449418
s401076	3	W	FG	N	White	N	3.06631578947368	3.33	3.34	c95277	-0.109775700013282	0.0428027272023255
s841414	2	W	CG	Y	White	N	2.41853658536585	NA	3.07	c19325	-0.757554904121113	-0.82495068277746
s114136	3	M	FG	N	White	N	2.202	3.19	2.9	c30959	-0.974091489486967	-0.987595191087268
s940250	4	M	CG	Y	White	N	4.03152542372881	3.75	NA	c53203	0.855433934241847	0.815260842822302
s940250	4	M	CG	Y	White	N	4.01088888888889	3.75	NA	c35558	0.834797399401921	0.794624307982376
s613943	4	W	FG	N	White	N	4.11428571428571	3.89	NA	c24214	0.938194224798747	1.09077265201435
s470454	0	M	FG	Y	BLNP	N	2.23588235294118	2.21	2.76	c55220	-0.940209136545791	-0.606994415768076
s532308	4	M	CG	Y	White	N	3.90857142857143	3.77	3.4	c55220	0.732479939084461	0.692306847664916
s496799	2	M	CG	N	White	N	3.806	3.67	3.57	c24286	0.629908510513033	0.530397319291393
s197928	2	W	CG	Y	White	N	1.89189189189189	NA	2.86	c87584	-1.28419959759508	-1.35159537625142
s355343	3	W	CG	N	BLNP	N	2.96871428571429	3.29	NA	c87584	-0.207377203772681	-0.214893450087493
s892477	0	W	CG	N	White	N	3.34565217391304	3.87	3.37	c42605	0.169560684426077	-0.0693243917585957
s489363	0	W	FG	Y	White	N	4.25333333333333	NA	3.32	c24286	1.07724184384637	1.27871705851346
s489363	2.33	W	FG	Y	White	N	2.84923076923077	NA	3.32	c24402	-0.326860720256198	-0.1253855055891
s598420	3	M	CG	N	White	N	3.78	3.07	3.11	c95277	0.603908510513033	0.504397319291393
s988098	2.66	M	CG	N	White	N	2.87171428571429	2.61	NA	c80562	-0.304377203772681	-0.403888394994321
s842584	1	W	CG	N	White	N	3.14232558139535	3.71	3.52	c36509	-0.0337659080916182	-0.272650984276291
s892477	1	W	CG	N	White	N	2.694	3.87	3.37	c36509	-0.482091489486967	-0.72097656567164
s988098	0	M	CG	N	White	N	2.46615384615385	2.61	NA	c42605	-0.709937643333121	-0.809448834554761
s279478	3	W	FG	N	White	N	3.65815384615385	NA	3.05	c94426	0.482062356666879	0.634640783882487
s575144	2.66	M	CG	N	White	N	3.54941176470588	NA	NA	c87583	0.373320275218916	0.273809083997276
s113123	3	W	FG	Y	White	N	2.6665	NA	NA	c19325	-0.509591489486967	-0.308116274819869
s168500	2	M	FG	Y	BLNP	N	2.93210526315789	NA	2.56	c42605	-0.243986226329072	0.0892284944486423
s300598	0	W	CG	N	White	N	4.33	3.79	NA	c26151	1.15390851051303	0.915023434328361
s613943	4	W	FG	N	White	N	4.21818181818182	3.89	NA	c74501	1.04209032869485	1.19466875591046
s244169	0	M	CG	N	White	N	2.748	2.69	NA	c74501	-0.428091489486967	-0.527602680708607
s508009	3.33	M	CG	N	White	N	3.95560975609756	3.97	NA	c36509	0.779518266610594	0.680007075388954
s899647	2	W	CG	N	BLNP	N	2.10851063829787	3.17	NA	c24402	-1.06758085118909	-1.07509709750391
s508009	4	M	CG	N	White	N	3.87368421052632	3.97	NA	c19325	0.697592721039348	0.598081529817708
s160308	3.66	W	FG	Y	BLNP	N	3.48272727272727	3.86	NA	c74501	0.306635783240305	0.585978396210974
s554716	3	M	CG	Y	BLNP	N	2.93485714285714	NA	3.11	c87584	-0.241234346629824	-0.0857710396466498
s160308	3.33	W	FG	Y	BLNP	N	3.4562962962963	3.86	NA	c24214	0.280204806809329	0.559547419779998
s148285	2.33	W	FG	Y	BLNP	N	2.974	3.37	2.47	c74501	-0.202091489486967	0.0772511234837019
s452147	3	M	CG	N	White	N	3.30857142857143	3.89	NA	c24214	0.132479939084462	0.0329687478628218
s148285	2.33	W	FG	Y	BLNP	N	2.96148148148148	3.37	2.47	c24214	-0.214610008005485	0.0647326049651835
s710386	4	M	CG	Y	White	N	3.62285714285714	3.41	NA	c30959	0.446765653370176	0.406592561950631
s760151	4	M	CG	N	White	N	3.97813953488372	3.25	3.33	c80562	0.802048045396754	0.702536854175114
s755800	3	M	FG	Y	BLNP	N	3.50518518518519	3.43	3	c24214	0.329093695698218	0.662308416475933
s941687	4	W	CG	N	White	N	4.0725	4	NA	c50502	0.896408510513034	0.657523434328361
s710386	4	M	CG	Y	White	N	3.83565217391304	3.41	NA	c55220	0.659560684426077	0.619387593006532
s755800	2.66	M	FG	Y	BLNP	N	3.206	3.43	3	c74501	0.0299085105130326	0.363123231290747
s674443	4.33	M	FG	Y	White	N	3.84615384615385	3.81	4	c33193	0.670062356666879	0.628149435465115
s132185	3.66	W	CG	N	White	N	3.432	NA	2.97	c80562	0.255908510513033	0.0170234343283604
s127182	0	W	CG	Y	BLNP	N	2.5875	3.11	3.25	c74501	-0.588591489486967	-0.303058895402904
s496564	2.33	M	FG	N	BLNP	N	1.94263157894737	3.24	NA	c24402	-1.2334599105396	-0.949002173122381
s595725	4.33	W	FG	N	White	N	3.76280701754386	3.86	4	c24402	0.586715528056892	0.7392939552725
s648390	0	M	CG	Y	White	N	3.57662337662338	3.75	4	c24286	0.400531887136409	0.360358795716864
s496564	0	M	FG	N	BLNP	N	1.32888888888889	3.24	3.5	c24286	-1.84720260059808	-1.56274486318086
s595725	4	W	FG	N	White	N	3.659	3.86	4	c80562	0.482908510513033	0.635486937728641
s919735	1	W	FG	Y	BLNP	N	3.25	3.86	NA	c36509	0.073908510513033	0.353251123483702
s452147	2.66	M	CG	N	White	N	3.42363636363636	3.89	NA	c26151	0.247544874149397	0.148033682927757
s291884	3	M	CG	Y	White	N	3.3846052631579	3.15	NA	c87584	0.208513773670928	0.168340682251383
s526434	3.33	M	CG	N	White	N	3.11333333333333	NA	3.06	c44723	-0.0627581561536332	-0.162269347375273
s132185	3.33	W	CG	N	White	N	3.41941176470588	NA	2.97	c24402	0.243320275218916	0.00443519903424328
s919735	2	W	FG	Y	BLNP	N	3.35333333333333	3.86	NA	c42605	0.177241843846366	0.456584456817035
s107405	1	M	FG	Y	BLNP	N	2.72666666666667	2.85	NA	c33193	-0.4494248228203	-0.116210102042586
s405065	3	W	FG	N	BLNP	N	2.41975903614458	2.88	NA	c19325	-0.756332453342389	-0.393057311091648
s166028	0	W	FG	N	BLNP	N	2.95243902439024	3.44	NA	c95277	-0.223652465096723	0.139622677154017
s405065	2	W	FG	N	BLNP	N	2.38086956521739	2.88	NA	c36509	-0.795221924269576	-0.431946782018835
s857024	3.66	W	FG	Y	White	N	4.05666666666667	4	NA	c24214	0.8805751771797	1.0820503918468
s371857	4	M	CG	Y	White	N	3.30739130434783	3	2.97	c41541	0.13129981486086	0.0911267234413145
s362794	2.33	M	CG	N	White	N	2.87	3.14	2	c55220	-0.306091489486967	-0.405602680708607
s675155	2.33	W	CG	Y	BLNP	N	2.61830508474576	3.04	NA	c42605	-0.557786404741204	-0.272253810657141
s678823	4	W	FG	Y	White	N	3.856	3.72	3.26	c19325	0.679908510513033	0.881383725180131
s203230	1	W	CG	Y	BLNP	N	2.03333333333333	3.36	3.04	c36509	-1.14275815615363	-0.857225562069571
s203230	2	W	CG	Y	BLNP	N	2.15244444444444	3.36	3.04	c42605	-1.02364704504252	-0.73811445095846
s287271	4	W	CG	N	White	N	3.727	3.64	NA	c19325	0.550908510513033	0.31202343432836
s496721	4	M	CG	Y	White	N	3.15932203389831	3.75	NA	c53203	-0.0167694555886619	-0.056942547008207
s403916	3	W	FG	Y	BLNP	N	3.30851063829787	3.2	3.33	c87584	0.132419148810905	0.411761761781574
s287271	2.66	W	CG	N	White	N	3.67857142857143	3.64	NA	c36509	0.502479939084461	0.263594862899789
s929594	2	M	CG	N	White	N	2.62636363636364	3.18	NA	c24214	-0.549727853123331	-0.64923904434497
s929594	1	M	CG	N	White	N	2.26818181818182	3.18	NA	c74501	-0.907909671305149	-1.00742086252679
s532039	1	W	FG	Y	BLNP	N	2.2	3.54	2.37	c95277	-0.976091489486967	-0.696748876516298
s127786	4	M	CG	N	White	N	3.3	NA	3.65	c24402	0.123908510513033	0.0243973192913929
s251902	4	M	CG	Y	BLNP	N	4.2014	4	4	c87584	1.02530851051303	1.18077181749621
s391485	3	M	FG	Y	White	N	3.92906976744186	3.63	NA	c36509	0.752978277954894	0.71106535675313
s140270	2.66	W	FG	Y	BLNP	N	3.66177777777778	4	NA	c36509	0.485686288290812	0.76502890126148
s570879	3.33	W	CG	N	White	N	3.16285714285714	3.82	NA	c90685	-0.0132343466298241	-0.252119422814497
s675155	2.33	W	CG	Y	BLNP	N	2.36307692307692	3.04	NA	c80562	-0.813014566410044	-0.527481972325981
s606673	3	W	FG	Y	White	N	2.64571428571429	NA	2.53	c87584	-0.530377203772681	-0.328901989105583
s751547	4.33	W	CG	N	White	N	3.94666666666667	3.89	4	c80562	0.7705751771797	0.531690100995028
s391485	4	M	FG	Y	White	N	3.8845	3.63	4	c19325	0.708408510513034	0.666495589311269
s537129	2.33	M	CG	N	White	N	2.106	NA	2.9	c44723	-1.07009148948697	-1.16960268070861
s537129	2.33	M	CG	N	White	N	2.822	NA	2.9	c55220	-0.354091489486967	-0.453602680708607
s938973	3.66	W	CG	Y	BLNP	N	3.99142857142857	3.28	4	c24214	0.815337081941605	1.10086967602567
s938973	3.33	W	CG	Y	BLNP	N	4.21636363636364	3.28	4	c74501	1.04027214687667	1.32580474096073
s867068	0	M	CG	N	White	N	2.45347826086957	2.18	NA	c90685	-0.722613228617402	-0.822124419839042
s204175	3.66	W	CG	Y	White	N	3.50340659340659	3.71	3.46	c33193	0.327315103919626	0.259919325263279
s175280	0	M	CG	Y	White	N	1.806	2.62	NA	c44723	-1.37009148948697	-1.41026458090651
s175280	3	M	CG	Y	White	N	2.125	2.62	NA	c41541	-1.05109148948697	-1.09126458090651
s301788	0	M	CG	Y	BLNP	N	3.15076923076923	NA	2.91	c96604	-0.0253222587177362	0.130141048265438
s248453	2	W	CG	N	White	N	2.67535714285714	NA	3.3	c87584	-0.500734346629824	-0.739619422814497
s388078	0	W	FG	Y	BLNP	N	2.71071428571429	NA	3.48	c19325	-0.465377203772682	-0.186034590802013
s720074	3.66	W	CG	N	White	N	4.12363636363636	3.86	NA	c74501	0.947544874149397	0.708659797964724
s109384	3	M	CG	N	White	N	3.81818181818182	3.55	NA	c74501	0.642090328694851	0.542579137473211
s262241	0	M	FG	Y	BLNP	N	2.61510638297872	2.41	NA	c33193	-0.560985106508243	-0.227770385730529
s109384	3.66	M	CG	N	White	N	3.87814814814815	3.55	NA	c24214	0.702056658661181	0.602545467439541
s568670	3	M	CG	N	White	N	3.23076923076923	3.61	3.46	c81502	0.0546777412822639	-0.0448334499393761
s196132	3	W	CG	N	White	N	2.73333333333333	3	NA	c90685	-0.442758156153634	-0.681643232338307
s568670	3	M	CG	N	White	N	3.57272727272727	3.61	3.46	c26151	0.396635783240305	0.297124592018665
s196132	3	W	CG	N	White	N	2.73	3	NA	c55220	-0.446091489486967	-0.68497656567164
s719197	2	M	FG	N	White	N	2.27941176470588	3.29	3.28	c24286	-0.896679724781085	-0.910183426381386
s806901	0	W	CG	N	White	N	2.53692307692308	NA	3.44	c24286	-0.63916841256389	-0.878053488748563
s806901	2	W	CG	N	White	N	1.92714285714286	NA	3.44	c87584	-1.24894863234411	-1.48783370852878
s751007	4.33	W	CG	N	White	N	4.12545454545455	4	NA	c26151	0.949363055967578	0.710477979782905
s429981	3	W	CG	N	White	N	3.39545454545455	3.75	3.56	c90685	0.219363055967579	-0.019522020217094
s196291	4	M	CG	Y	White	N	3.20695652173913	NA	3.18	c87584	0.030865032252164	-0.00930805916738109
s848098	0	M	FG	Y	BLNP	N	2.34	3.07	3.11	c90685	-0.836091489486967	-0.502876768709252
s848098	2	M	FG	Y	BLNP	N	1.50695652173913	3.07	3.11	c55220	-1.66913496774784	-1.33592024697012
s512729	2	W	CG	N	White	N	2.87982456140351	4	NA	c24402	-0.296266928083458	-0.535152004268131
s744840	3	M	CG	N	BLNP	N	2.70666666666667	NA	3.05	c95277	-0.4694248228203	-0.335064612787098
s863502	4	M	CG	N	White	N	3.79428571428571	3.86	4	c81502	0.618194224798747	0.518683033577107
s863502	4	M	CG	N	White	N	3.90454545454545	3.86	4	c74501	0.728453965058488	0.628942773836848
s934999	2	W	CG	N	White	N	3.61155555555556	4	NA	c36509	0.435464066068589	0.196578989883916
s758103	0	W	FG	Y	White	N	4.33	NA	2.92	c36509	1.15390851051303	1.35538372518013
s215207	1	M	CG	N	BLNP	N	2.17692307692308	2.43	1.81	c24214	-0.99916841256389	-0.864808202530688
s215207	2	M	CG	N	BLNP	N	2.38666666666667	2.43	1.81	c74501	-0.7894248228203	-0.655064612787098
s216205	3	M	FG	N	White	N	3.78169014084507	3	NA	c53203	0.605598651358104	0.592094949757802
s300577	3	M	FG	N	White	N	3.46344827586207	NA	2.47	c19325	0.287356786375102	0.2738530847748
s616133	2	M	CG	N	White	N	3.07	3.41	NA	c87584	-0.106091489486967	-0.205602680708607
s208489	3	W	CG	N	White	N	3.435625	NA	3.67	c87584	0.259533510513033	0.0206484343283604
s318590	0	W	CG	Y	White	N	0	NA	3.23	c55220	-3.17609148948697	-3.24348726814331
s951049	0	W	FG	Y	BLNP	N	0	3.23	NA	c69105	-3.17609148948697	-2.8967488765163
s594982	3.33	W	CG	N	BLNP	N	3.18	3.84	NA	c26151	0.0039085105130332	-0.0036077358017792
s460381	0	M	CG	N	White	N	0	3.78	NA	c74501	-3.17609148948697	-3.27560268070861
s995784	2	M	FG	N	White	N	2.90648648648649	3.36	3.3	c36509	-0.269605003000481	-0.283108704600782
s594982	3.66	W	CG	N	BLNP	N	3.42	3.84	NA	c81502	0.243908510513033	0.236392264198221
s995784	2	M	FG	N	White	N	2.85766666666667	3.36	3.3	c19325	-0.3184248228203	-0.331928524420602
s263840	3	M	FG	Y	BLNP	N	2.5875	NA	2.83	c44975	-0.588591489486967	-0.255376768709253
s601019	3.33	W	CG	N	White	N	3.8825	3.83	NA	c42605	0.706408510513033	0.467523434328361
s709292	0	W	FG	N	White	N	0	1.17	2.57	c87583	-3.17609148948697	-3.02351306227136
s784964	2.33	M	CG	N	White	N	3.28285714285714	3.93	NA	c36509	0.106765653370176	0.00725446214853642
s744840	2.33	M	CG	N	BLNP	N	2.76875	NA	3.05	c42605	-0.407341489486967	-0.272981279453765
s334907	0	W	CG	N	White	N	2.23928571428571	3.33	3.65	c24402	-0.936805775201253	-1.17569085138593
s279670	0	W	FG	Y	BLNP	N	2.409	NA	2.18	c24286	-0.767091489486967	-0.487748876516299
s176421	1	W	FG	Y	BLNP	N	2.774375	3.06	NA	c24286	-0.401716489486967	-0.122373876516298
s176421	0	W	FG	Y	BLNP	N	2.56842105263158	3.06	NA	c42605	-0.607670436855388	-0.328327823884719
s206352	3	W	FG	Y	BLNP	N	2.33030303030303	3.04	NA	c42605	-0.845788459183936	-0.566445846213268
s206352	1	W	FG	Y	BLNP	N	2.27205128205128	3.04	NA	c24286	-0.904040207435685	-0.624697594465017
s880693	3	M	FG	Y	BLNP	N	2.78333333333333	NA	2.81	c36509	-0.392758156153633	-0.059543435375919
s170838	0	W	CG	Y	BLNP	N	3.00705882352941	3.5	3	c36509	-0.169032665957555	0.116499928126507
s923879	0	W	CG	N	White	N	0	3.11	3.5	c74501	-3.17609148948697	-3.41497656567164
s663415	2.33	W	CG	N	BLNP	N	3.39666666666667	2.9	NA	c36509	0.2205751771797	0.213058930864888
s178656	2	M	CG	N	White	N	2.80113636363636	3.6	2.58	c19325	-0.374955125850603	-0.474466317072243
s896790	2.66	W	FG	Y	White	N	3.36909090909091	3.33	3	c74501	0.192999419603942	0.39447463427104
s500678	4	W	CG	N	White	N	4.02072289156626	3.96	NA	c87584	0.844631402079298	0.605746325894625
s231189	3	W	FG	Y	BLNP	N	2.54068181818182	3.27	2.77	c87584	-0.635409671305149	-0.35606705833448
s419044	2	W	FG	Y	BLNP	N	2.86	3.63	NA	c36509	-0.316091489486967	-0.0367488765162984
s419044	2	W	FG	Y	BLNP	N	2.79090909090909	3.63	NA	c19325	-0.385182398577876	-0.105839785607207
s885635	3	W	CG	Y	White	N	3.31230769230769	3.92	3.65	c19325	0.136216202820725	0.0688204241643779
s885635	3.33	W	CG	Y	White	N	3.33	3.92	3.65	c24286	0.153908510513033	0.0865127318566863
s276032	0	W	CG	N	White	N	2.46	3.4	NA	c90685	-0.716091489486967	-0.95497656567164
s173404	3	W	CG	N	White	N	3.95487804878049	3.96	NA	c80562	0.778786559293521	0.539901483108848
s526684	0	W	CG	N	White	N	3.50666666666667	1.79	NA	c42605	0.330575177179699	0.0916901009950268
s392546	3.66	W	CG	N	White	N	4.02818181818182	3.85	NA	c74501	0.852090328694851	0.613205252510179
s174052	4	M	CG	N	White	N	3.85	3.85	NA	c26151	0.673908510513033	0.574397319291393
s174052	4	M	CG	N	White	N	3.85142857142857	3.85	NA	c24214	0.675337081941604	0.575825890719964
s947214	4	W	CG	Y	White	N	3.82511627906977	4	NA	c35558	0.6490247895828	0.581629010926453
s459118	2	W	CG	N	White	N	3.54428571428571	3.82	NA	c35558	0.368194224798748	0.129309148614075
s514721	3	W	FG	N	BLNP	N	3.29714285714286	3.36	NA	c24214	0.12105136765589	0.484326509906631
s921934	4.33	M	CG	N	White	N	4.19933333333333	4	NA	c36509	1.02324184384637	0.923730652624727
s124751	3	W	CG	N	White	N	3.46739130434783	4	NA	c35558	0.291299814860859	0.0524147386761866
s947214	4	W	CG	Y	White	N	3.90526315789474	4	NA	c53203	0.72917166840777	0.661775889751424
s595742	4	W	FG	N	White	N	3.3	3.61	4	c24402	0.123908510513033	0.276486937728641
s850283	2.33	M	CG	Y	BLNP	N	2.61769230769231	NA	2.75	c42605	-0.55839918179466	-0.402935874811485
s271390	2	W	FG	N	White	N	1.9152	NA	2.34	c87584	-1.26089148948697	-1.10831306227136
s271390	0	W	FG	N	White	N	2.07673469387755	NA	2.34	c24286	-1.09935679560942	-0.946778368393808
s850283	0	M	CG	Y	BLNP	N	2.66666666666667	NA	2.75	c36509	-0.5094248228203	-0.353961515837126
s833640	3	M	FG	Y	White	N	3.28051948051948	3.31	NA	c87584	0.104427991032514	0.0625150698307495
s752027	3.66	W	CG	N	White	N	4.02923076923077	3.86	NA	c81502	0.853139279743803	0.61425420355913
s752027	4	W	CG	N	White	N	4.21	3.86	NA	c74501	1.03390851051303	0.79502343432836
s759196	4	M	CG	Y	White	N	3.47945205479452	4	4	c87584	0.303360565307554	0.263187473888009
s825571	3	M	CG	N	BLNP	N	2.92695652173913	2.83	2.43	c87584	-0.249134967747836	-0.114774757714634
s621232	2	M	CG	N	White	N	2.78857142857143	3.5	NA	c36509	-0.387520060915538	-0.487031252137178
s621232	0	M	CG	N	White	N	2.84727272727273	3.5	NA	c19325	-0.328818762214239	-0.428329953435879
s729537	3.33	M	CG	N	White	N	3.88636363636364	3.79	3.69	c36509	0.710272146876669	0.610760955655029
s729537	4	M	CG	N	White	N	3.82135593220339	3.79	3.69	c53203	0.645264442716423	0.545753251494783
s776566	4	W	FG	N	White	N	3.84558823529412	NA	2.18	c87584	0.669496745807151	0.822075173022759
s609371	2	W	CG	N	White	N	2.98548387096774	3	3.43	c19325	-0.190607618519225	-0.429492694703898
s227274	2	W	CG	N	White	N	2.48591549295775	3.64	NA	c96012	-0.69017599652922	-0.929061072713893
s369834	2.66	W	CG	N	White	N	3.54636363636364	3.9	NA	c74501	0.370272146876669	0.131387070691997
s369834	3	W	CG	N	White	N	3.46857142857143	3.9	NA	c24214	0.292479939084462	0.0535948628997893
s359488	4	M	FG	Y	White	N	3.804	NA	3.34	c95277	0.627908510513033	0.585995589311269
s618738	4	W	CG	N	White	N	3.68266666666667	3.83	NA	c24214	0.5065751771797	0.267690100995027
s357297	2	W	FG	N	White	N	2.61461538461538	3	2.81	c42605	-0.561476104871582	-0.408897677655975
s618738	3.66	W	CG	N	White	N	3.67333333333333	3.83	NA	c74501	0.497241843846366	0.258356767661694
s357297	0	W	FG	N	White	N	1.89222222222222	3	2.79	c24286	-1.28386926726474	-1.13129084004914
s263337	1	M	FG	N	White	N	1.91153846153846	3.21	NA	c24214	-1.26455302794851	-1.27805672954881
s263337	2.33	M	FG	N	White	N	2.30272727272727	3.21	NA	c74501	-0.873364216759694	-0.886867918359996
s532960	2	M	FG	Y	BLNP	N	3.32142857142857	3.86	NA	c36509	0.145337081941605	0.478551802719319
s271330	3.66	W	CG	Y	White	N	4.11818181818182	4	NA	c35558	0.942090328694851	0.874694550038504
s653625	3	W	CG	N	BLNP	N	3.25903614457831	3.59	NA	c87584	0.0829446550913464	0.075428408776534
s224374	3	M	CG	Y	White	N	3.15736842105263	NA	2.46	c55220	-0.0187230684343356	-0.0588961598538806
s618021	4	W	CG	Y	White	N	3.62695652173913	2.31	3.08	c19325	0.450865032252163	0.383469253595817
s618021	3.33	W	CG	Y	White	N	3.77777777777778	2.31	3.08	c36509	0.601686288290811	0.534290509634464
s418618	4	W	CG	Y	White	N	3.97890909090909	4	2.2	c19325	0.802817601422124	0.735421822765777
s418618	4	W	CG	Y	White	N	3.93351351351351	4	2.2	c36509	0.757422024026546	0.690026245370199
s224374	3	M	CG	Y	White	N	2.5	NA	2.84	c90685	-0.676091489486967	-0.716264580906512
s448217	1	M	FG	N	BLNP	N	2.4268	2.89	3.62	c24214	-0.749291489486967	-0.46483375206975
s448217	2	M	FG	N	BLNP	N	3.11818181818182	2.89	3.62	c74501	-0.0579096713051492	0.226548066112068
s609032	1	M	FG	Y	BLNP	N	2.19677419354839	3.04	NA	c74501	-0.979317295938579	-0.646102575160865
s435125	2.66	W	FG	Y	White	N	3.5	3.67	NA	c36509	0.323908510513033	0.525383725180131
s435125	3	W	FG	Y	White	N	3.43157894736842	3.67	NA	c53203	0.255487457881455	0.456962672548552
s699103	2	M	FG	Y	BLNP	N	2.9054347826087	2.7	3.63	c19325	-0.270656706878271	0.062558013899443
s196340	0	M	CG	Y	White	N	4.33	2.73	2.66	c33193	1.15390851051303	1.11373541909349
s363397	2.66	W	CG	N	BLNP	N	2.92538461538462	2.86	3.5	c33193	-0.250706874102351	-0.258223120417164
s705935	3	M	CG	N	BLNP	N	3.51704545454545	3.88	NA	c53203	0.340953965058488	0.47531417509169
s899969	1	W	FG	N	White	N	1.42428571428571	2.72	2.58	c95277	-1.75180577520125	-1.59922734798564
s156899	2	W	FG	Y	BLNP	N	2.50278260869565	3.76	3.12	c19325	-0.673308880791315	-0.393966267820646
s889937	0	M	CG	N	White	N	1.66666666666667	NA	2.44	c24402	-1.5094248228203	-1.60893601404194
s293444	0	W	CG	N	BLNP	N	2.62325581395349	NA	2.83	c24402	-0.552835675533478	-0.560351921848291
s638516	3.33	M	CG	Y	BLNP	N	3.15608695652174	2.8	NA	c36509	-0.0200045329652276	0.135458774017947
s889937	0	M	CG	N	White	N	1.5	NA	2.44	c24286	-1.67609148948697	-1.77560268070861
s383556	3	W	CG	Y	BLNP	N	2.734375	2.31	2.91	c87584	-0.441716489486967	-0.156183895402904
s608942	2.33	M	CG	Y	White	N	3.1948275862069	4	NA	c81502	0.0187360967199299	-0.0214369946996151
s608942	3.33	M	CG	Y	White	N	3.09	4	NA	c26151	-0.0860914894869671	-0.126264580906512
s638516	3	M	CG	Y	BLNP	N	3.26190476190476	2.8	NA	c19325	0.0858132724177949	0.241276579400969
s609032	2	M	FG	Y	BLNP	N	2.35764705882353	3.04	NA	c33193	-0.818444430663438	-0.485229709885723
s579911	2.66	W	FG	Y	BLNP	N	2.43444444444445	3.58	NA	c24402	-0.741647045042522	-0.462304432071853
s579911	0	W	FG	Y	BLNP	N	2.5704	3.53	3	c36509	-0.605691489486967	-0.326348876516299
s481870	3	W	CG	Y	White	N	3.212	2.33	2.47	c19325	0.0359085105130337	-0.0314872681433132
s772668	2	M	CG	N	White	N	3.42644444444444	3	NA	c24286	0.250352954957477	0.150841763735837
s798552	2.66	W	CG	N	White	N	3.27363636363636	3.38	NA	c74501	0.0975448741493965	-0.141340202035276
s798552	3.33	W	CG	N	White	N	3.17	3.38	NA	c24214	-0.00609148948696747	-0.24497656567164
s739453	4	M	CG	N	White	N	4.1248	4	4	c87584	0.948708510513034	0.849197319291394
s593048	3	W	FG	Y	White	N	3.52344827586207	3.93	3.72	c42605	0.347356786375102	0.5488320010422
s593048	3	W	FG	Y	White	N	3.81818181818182	3.93	3.72	c86819	0.642090328694851	0.843565543361949
s842852	1	M	CG	Y	White	N	1.79352941176471	2.33	2.81	c24286	-1.38256207772226	-1.42273516914181
s494118	2	M	CG	N	White	N	3.46020408163265	3.29	NA	c36509	0.284112592145686	0.184601400924046
s444769	2	W	CG	Y	White	N	2.80625	3.28	2.87	c19325	-0.369841489486967	-0.437237268143314
s213210	2.66	W	CG	N	White	N	3.41418604651163	NA	NA	c36509	0.238094557024661	-0.000790519160011716
s489748	4	M	CG	N	White	N	4	4	NA	c81502	0.823908510513033	0.724397319291393
s489748	4	M	CG	N	White	N	4	4	NA	c26151	0.823908510513033	0.724397319291393
s927740	1	M	FG	Y	BLNP	N	2.61904761904762	NA	3.53	c96012	-0.557043870439348	-0.223829149661634
s381134	4	W	CG	N	White	N	3.96863636363636	3.93	NA	c19325	0.792544874149397	0.553659797964724
s795903	3.33	W	FG	Y	BLNP	N	3.36461538461538	3.5	NA	c24214	0.188523895128417	0.467866508099086
s176464	3.33	W	CG	Y	White	N	3.80826086956522	3.85	NA	c24490	0.63216938007825	0.564773601421904
s795903	2.66	W	FG	Y	BLNP	N	3.39333333333333	3.5	NA	c74501	0.217241843846366	0.496584456817035
s381134	3	W	CG	N	White	N	4.08	3.93	NA	c36509	0.903908510513033	0.665023434328361
s276716	2.66	M	CG	N	White	N	3.28833333333333	3.54	NA	c36509	0.112241843846367	0.0127306526247271
s276716	3	M	CG	N	White	N	3.37661538461538	3.54	NA	c53203	0.200523895128418	0.101012703906778
s842852	2	M	CG	Y	White	N	2.0219512195122	2.33	NA	c24402	-1.15414026997477	-1.19431336139432
s705883	3	M	CG	N	White	N	3.702	3.48	NA	c35558	0.525908510513033	0.426397319291393
s710110	3	W	FG	Y	BLNP	N	2.08059701492537	NA	2.56	c87584	-1.09549447456159	-0.816151861590925
s351543	1	W	CG	Y	White	N	2.83357142857143	NA	2.73	c87584	-0.342520060915539	-0.409915839571886
s351543	2	W	CG	Y	White	N	2.68571428571429	NA	2.73	c19325	-0.490377203772681	-0.557772982429028
s769120	3.66	M	CG	N	White	N	3.37744186046512	3.3	NA	c42605	0.20135037097815	0.10183917975651
s769120	3	M	CG	N	White	N	3.44366197183099	3.3	NA	c95277	0.267570482344019	0.168059291122379
s285717	3	W	CG	N	BLNP	N	2.93723076923077	NA	2.34	c87584	-0.238860720256198	-0.24637696657101
s683829	2	M	CG	N	White	N	3.27545454545455	2.75	3.77	c19325	0.0993630559675784	-0.000148135254061543
s865525	2.66	W	CG	N	White	N	3.11	3.27	3.15	c36509	-0.0660914894869666	-0.304976565671639
s104896	1	M	FG	N	White	N	2.40190476190476	2.92	4	c36509	-0.774186727582205	-0.787690429182506
s208027	2.66	M	CG	N	White	N	3.397	3.24	NA	c36509	0.220908510513033	0.121397319291393
s746312	2	W	CG	N	White	N	2.2734375	2.73	2.9	c87584	-0.902653989486967	-1.14153906567164
s706792	4	W	CG	N	BLNP	N	4.07259259259259	3.89	3.89	c50502	0.896501103105625	0.888984856790813
s341779	2	W	FG	N	White	N	3.15593220338983	NA	2.32	c19325	-0.0201592860971362	0.132419141118472
s449689	0	M	FG	N	BLNP	N	2.394	2.76	NA	c74501	-0.782091489486967	-0.49763375206975
s104896	2.33	M	FG	N	White	N	2.45941176470588	2.92	4	c42605	-0.716679724781085	-0.730183426381386
s665227	4	M	CG	N	BLNP	N	3.72727272727273	3.89	NA	c74501	0.55118123778576	0.685541447818962
s463132	3.66	W	CG	N	White	N	3.77081081081081	4	NA	c74501	0.594719321323844	0.355834245139171
s463132	3.33	W	CG	N	White	N	3.7404	4	NA	c81502	0.564308510513033	0.325423434328361
s596113	0	M	CG	Y	White	N	2.18307692307692	2.82	NA	c55220	-0.993014566410044	-1.03318765782959
s948815	2.33	W	CG	Y	White	N	2.91578947368421	3.19	NA	c36509	-0.260302015802757	-0.327697794459104
s574525	0	W	CG	N	White	N	1.9256	2.54	NA	c74501	-1.25049148948697	-1.48937656567164
s488202	2	M	CG	N	White	N	2.63	NA	NA	c24286	-0.546091489486967	-0.645602680708607
s559168	4	W	CG	N	BLNP	N	3.496	3.2	3.58	c95277	0.319908510513033	0.312392264198221
s707789	3	W	CG	Y	White	N	2.67368421052632	NA	3.22	c87584	-0.502407278960651	-0.569803057616998
s898566	2.66	W	CG	N	White	N	3.37936170212766	3.58	NA	c42605	0.203270212640693	-0.0356148635439797
s898566	0	W	CG	N	White	N	3.54063291139241	3.58	NA	c36509	0.364541421905439	0.125656345720766
s948815	3	W	CG	Y	White	N	2.95777777777778	3.19	NA	c19325	-0.218313711709189	-0.285709490365536
s226629	3	W	CG	Y	BLNP	N	2.20833333333333	3.46	NA	c87584	-0.967758156153633	-0.68222556206957
s226127	3.66	W	CG	N	White	N	3.40090909090909	4	3.48	c74501	0.224817601422124	-0.0140674747625482
s226127	3	W	CG	N	White	N	3.24	4	3.48	c81502	0.0639085105130328	-0.17497656567164
s421635	2.33	M	CG	N	White	N	3.15875	3.57	NA	c44723	-0.017341489486967	-0.116852680708607
s421635	3	M	CG	N	White	N	3.14727272727273	3.57	NA	c24402	-0.0288187622142395	-0.128329953435879
s998277	3	M	CG	Y	White	N	3.47792207792208	3.59	NA	c19325	0.301830588435111	0.261657497015566
s135968	2	M	CG	N	White	N	3.48636363636364	3.4	NA	c74501	0.310272146876669	0.210760955655029
s998072	2	W	CG	Y	BLNP	N	2	NA	3.09	c74501	-1.17609148948697	-0.890558895402904
s946696	3	W	CG	N	White	N	3.197125	3.64	3.33	c87584	0.0210335105130328	-0.21785156567164
s716498	3	W	CG	N	White	N	3.728	3.73	NA	c74501	0.551908510513033	0.313023434328361
s353996	2.66	M	FG	Y	BLNP	N	3.07	2.92	NA	c36509	-0.106091489486967	0.227123231290747
s560920	2	W	CG	N	White	N	3.50980392156863	3.77	NA	c36509	0.33371243208166	0.0948273558969879
s706618	2.66	W	CG	N	White	N	3.62315789473684	3.68	NA	c42605	0.447066405249875	0.208181329065202
s706618	3.33	W	CG	N	White	N	3.76720930232558	3.68	NA	c80562	0.591117812838615	0.352232736653942
s104107	4	W	CG	Y	White	N	3.81490566037736	3.46	NA	c87584	0.638814170890392	0.571418392234045
s998072	2.33	W	CG	Y	BLNP	N	2.52764705882353	NA	NA	c24214	-0.648444430663437	-0.362911836579375
s523680	3	W	CG	Y	White	N	3.23941176470588	4	3.04	c87584	0.0633202752189153	-0.00407550343743157
s331939	4	M	CG	N	White	N	4.17560975609756	4	NA	c95277	0.999518266610594	0.900007075388954
s935708	0	M	CG	Y	White	N	3.006	3.15	3.29	c24286	-0.170091489486967	-0.210264580906512
s331939	4	M	CG	N	White	N	4.1819298245614	4	NA	c92114	1.00583833507444	0.906327143852796
s243657	3	W	CG	N	BLNP	N	3.46275862068966	3.7	3.85	c19325	0.286667131202688	0.279150884887876
s243657	3.33	W	CG	N	BLNP	N	3.4393023255814	3.7	3.85	c36509	0.263210836094429	0.255694589779616
s747425	2	W	FG	Y	White	N	2.34833333333333	2.5	NA	c87584	-0.827758156153634	-0.626282941486536
s935708	2.66	M	CG	Y	White	N	2.1725	3.15	3.29	c42605	-1.00359148948697	-1.04376458090651
s728812	3.66	W	CG	N	White	N	3.64906976744186	3.68	NA	c24402	0.472978277954893	0.23409320177022
s800830	2	W	CG	Y	White	N	3.31538461538462	3.57	4	c24214	0.139293125897649	0.0718973472413018
s728812	3.33	W	CG	N	White	N	3.60555555555556	3.68	NA	c80562	0.429464066068588	0.190578989883916
s516753	2.33	W	CG	N	White	N	3.28857142857143	2.63	3	c33193	0.112479939084461	-0.126405137100212
s235442	0	M	FG	Y	BLNP	N	0.913636363636364	2.72	NA	c74501	-2.2624551258506	-1.92924040507289
s800830	3	W	CG	Y	White	N	3.64090909090909	3.57	4	c74501	0.464817601422124	0.397421822765777
s175875	3	W	CG	N	BLNP	N	3.5793023255814	3.45	NA	c80562	0.403210836094428	0.395694589779616
s175875	2.33	W	CG	N	BLNP	N	3.53929824561404	3.45	NA	c42605	0.363206756127068	0.355690509812256
s800673	4	W	CG	N	BLNP	N	3.92377777777778	3.75	NA	c24286	0.747686288290812	0.740170041975999
s459118	3	W	CG	N	White	N	3.44135593220339	3.82	NA	c19325	0.265264442716423	0.0263793665317502
s648811	3.33	W	FG	N	BLNP	N	3.44428571428571	3.47	NA	c24214	0.268194224798747	0.631469367049488
s513078	2	M	FG	Y	BLNP	N	3.14171428571429	2.5	NA	c36509	-0.0343772037726811	0.298837517005033
s263855	4	W	CG	N	White	N	4.10241379310345	3.93	NA	c24214	0.926322303616481	0.687437227431809
s587069	3.33	W	CG	N	BLNP	N	3.39818181818182	3.12	NA	c74501	0.222090328694851	0.214574082380039
s513078	3	M	FG	Y	BLNP	N	3.02071428571429	2.5	NA	c19325	-0.155377203772681	0.177837517005033
s366118	4.33	W	FG	Y	BLNP	N	3.98754385964912	4	NA	c87583	0.811452370162156	1.09079498313282
s267148	2	M	CG	N	White	N	2	3.68	3	c81502	-1.17609148948697	-1.27560268070861
s495810	3.33	M	CG	Y	White	N	3.21666666666667	NA	2.7	c42605	0.0405751771796998	0.000402085760154769
s704648	2	M	FG	Y	BLNP	N	3.023	3.46	NA	c19325	-0.153091489486967	0.180123231290747
s722038	0	M	CG	N	White	N	2.64	3.39	1	c87584	-0.536091489486967	-0.635602680708607
s562846	0	W	CG	N	White	N	3.23626373626374	3.73	4	c24402	0.0601722467767694	-0.178712829407903
s325807	3.66	M	FG	N	BLNP	N	3.85241379310345	3.25	NA	c42605	0.676322303616481	0.960780041033698
s210030	4	M	FG	Y	BLNP	N	3.05909090909091	NA	2.34	c41541	-0.117000580396058	0.216214140381656
s548176	0	W	CG	Y	White	N	3.17722222222222	2.96	4	c19325	0.00113073273525499	-0.0662650459210918
s548176	2.66	W	CG	Y	White	N	3.155	2.96	4	c36509	-0.0210914894869667	-0.0884872681433135
s263855	4	W	CG	N	White	N	4.15	3.93	NA	c26151	0.973908510513033	0.735023434328361
s384876	3.66	M	FG	Y	White	N	3.312	3.6	NA	c33193	0.135908510513033	0.0939955893112687
s210030	3	M	FG	Y	BLNP	N	3.42272727272727	NA	2.34	c55220	0.246635783240305	0.57985050401802
s545355	3	M	CG	Y	White	N	3.11622641509434	3.64	2.97	c19325	-0.0598650743926274	-0.100038165812173
s545355	2	M	CG	Y	White	N	3.19368421052632	3.64	2.97	c24286	0.0175927210393492	-0.0225803703801959
s553004	0	W	FG	N	White	N	2.34	3.04	NA	c80562	-0.836091489486967	-0.683513062271359
s366118	4	W	FG	Y	BLNP	N	4.01070175438596	4	NA	c55220	0.834610264898997	1.11395287786967
s788836	3	M	FG	Y	White	N	2.54	NA	2.29	c19325	-0.636091489486967	-0.678004410688731
s243397	1	W	FG	Y	White	N	2.61333333333333	2.72	NA	c33193	-0.562758156153634	-0.361282941486536
s984758	4	M	FG	Y	White	N	3.91688311688312	3.93	NA	c50502	0.74079162739615	0.698878706194386
s792230	3.33	M	CG	N	White	N	3.75607843137255	4	NA	c36509	0.579986941885582	0.480475750663942
s556416	0	M	FG	N	BLNP	N	2.88689655172414	3	3	c24286	-0.289194937762829	-0.00473720034561209
s500108	2.33	M	CG	N	White	N	3.54153846153846	3.03	2.76	c24402	0.365446972051494	0.265935780829854
s918635	1	M	FG	Y	BLNP	N	2.47	NA	2.25	c42605	-0.706091489486967	-0.372876768709252
s833097	2	W	CG	Y	White	N	2.67657142857143	3.29	NA	c95277	-0.499520060915538	-0.566915839571885
s833097	2	W	CG	Y	White	N	2.67047619047619	3.29	NA	c24402	-0.505615299010776	-0.573011077667123
s908147	4	W	CG	N	BLNP	N	3.54347826086957	3.93	NA	c95277	0.367386771382598	0.359870525067786
s477005	0	M	CG	Y	BLNP	N	3.3	2.77	NA	c87583	0.123908510513033	0.279371817496207
s608940	4	M	CG	N	White	N	3.89625	3.46	NA	c19325	0.720158510513033	0.620647319291393
s608940	3.33	M	CG	N	White	N	3.98135593220339	3.46	NA	c36509	0.805264442716423	0.705753251494783
s395256	2	W	FG	Y	BLNP	N	2.8476404494382	3.29	NA	c19325	-0.328451040048765	-0.0491084270780959
s908147	3.33	W	CG	N	BLNP	N	3.52180327868852	3.93	NA	c92114	0.345711789201558	0.338195542886745
s436815	2	W	FG	Y	BLNP	N	2.66666666666667	NA	3.06	c42605	-0.5094248228203	-0.230082209849632
s443110	4	W	CG	N	White	N	4	4	NA	c24214	0.823908510513033	0.58502343432836
s443110	4	W	CG	N	White	N	3.92	4	NA	c26151	0.743908510513033	0.50502343432836
s325807	3.66	M	FG	N	BLNP	N	3.80268292682927	3.25	NA	c80562	0.626591437342302	0.911049174759519
s998812	0	M	FG	Y	BLNP	N	3.07734939759036	3.54	3	c87584	-0.0987420918966051	0.234472628881109
s664107	0	M	CG	N	White	N	1.785	NA	NA	c74501	-1.39109148948697	-1.49060268070861
s664107	2.33	M	CG	N	White	N	3.128	NA	NA	c33193	-0.0480914894869668	-0.147602680708607
s587069	3.33	W	CG	N	BLNP	N	3.27230769230769	3.12	NA	c24214	0.0962162028207247	0.0886999565059123
s232386	3.33	W	CG	Y	White	N	2.75666666666667	3.61	NA	c44723	-0.419424822820301	-0.486820601476647
s750775	0	M	CG	N	White	N	0	NA	3.16	c90685	-3.17609148948697	-3.27560268070861
s998812	3	M	FG	Y	BLNP	N	2.9382	3.54	3	c19325	-0.237891489486967	0.0953232312907475
s145055	2	M	FG	Y	White	N	3.29	NA	3	c96604	0.113908510513033	0.0719955893112689
s677428	0	M	CG	N	White	N	3.01	3	3.02	c24286	-0.166091489486967	-0.265602680708607
s457437	4	M	FG	Y	White	N	3.73611111111111	3.56	3.78	c87584	0.560019621624144	0.51810670042238
s731202	3.66	W	CG	N	White	N	3.85518518518519	3.75	3.71	c33193	0.679093695698219	0.440208619513546
s886482	3.66	M	CG	N	White	N	4.056	3.31	3.71	c36509	0.879908510513033	0.780397319291393
s677428	2	M	CG	N	White	N	3.14714285714286	3	3.02	c42605	-0.0289486323441097	-0.12845982356575
s886482	4	M	CG	N	White	N	4.01054545454545	3.31	3.71	c19325	0.834453965058487	0.734942773836847
s752547	3	M	FG	Y	White	N	4.035	NA	3.66	c74501	0.858908510513033	0.816995589311269
s883073	3.66	M	FG	Y	White	N	3.55148936170213	2.96	NA	c36509	0.375397872215161	0.333484951013397
s869956	3	M	CG	Y	BLNP	N	3.1029702970297	3.78	4	c96604	-0.0731211924572635	0.0823421145259111
s583841	1	W	CG	Y	White	N	1.82764705882353	3.33	2.55	c24402	-1.34844443066344	-1.41584020931978
s559596	0	W	FG	N	BLNP	N	0	2.64	2.3	c90685	-3.17609148948697	-2.81281634723623
s583841	0	W	CG	Y	White	N	0.996666666666667	3.33	2.55	c24286	-2.1794248228203	-2.24682060147665
s812228	2	W	FG	Y	White	N	2.36636363636364	NA	3.47	c42605	-0.80972785312333	-0.608252638456233
s665613	3.66	W	CG	N	White	N	3.48857142857143	3.93	3.9	c24214	0.312479939084461	0.0735948628997889
s744527	3	W	CG	N	White	N	3.61107142857143	3.11	NA	c19325	0.434979939084462	0.196094862899789
s403742	1	W	CG	N	White	N	2.92636363636364	3.55	3.76	c24214	-0.249727853123331	-0.488612929308003
s784450	3.66	W	FG	Y	White	N	3.71740740740741	4	NA	c92114	0.541315917920441	0.742791132587538
s412625	0	W	CG	N	White	N	2.16333333333333	NA	2.78	c24402	-1.01275815615363	-1.25164323233831
s403742	2.66	W	CG	N	White	N	3.15090909090909	3.55	3.76	c74501	-0.0251823985778765	-0.264067474762549
s879774	1	M	CG	N	BLNP	N	2.59193548387097	3.47	3	c36509	-0.584156005615999	-0.449795795582797
s187177	3.66	M	CG	Y	White	N	3.84637168141593	4	4	c36509	0.670280191928962	0.630107100509417
s924605	1	W	CG	N	White	N	3.12478260869565	2.25	3.68	c50631	-0.0513088807913147	-0.290193956975987
s291781	2	M	CG	N	BLNP	N	3.18688888888889	3.4	4	c36509	0.0107973994019219	0.145157609435124
s348755	2	W	CG	Y	White	N	2.5	NA	3.24	c42605	-0.676091489486967	-0.743487268143314
s665613	3	W	CG	N	White	N	3.66818181818182	3.93	3.9	c74501	0.492090328694851	0.253205252510179
s659972	2	M	CG	Y	White	N	2.968	3.07	3.25	c19325	-0.208091489486967	-0.248264580906512
s355488	1	M	FG	N	White	N	3.296	3.6	3.7	c24286	0.119908510513033	0.106404808912732
s355488	2.66	M	FG	N	White	N	3.296	3.6	3.7	c42605	0.119908510513033	0.106404808912732
s208938	3	M	CG	Y	White	N	3.61209302325581	3.61	4	c74501	0.436001533768847	0.395828442349302
s601123	2	W	CG	N	White	N	2.98742857142857	3.93	3.86	c87584	-0.188662918058395	-0.427547994243068
s827231	2	M	CG	N	White	N	3.33619047619048	3.59	NA	c36509	0.160098986703509	0.0605877954818692
s827231	3	M	CG	N	White	N	3.23118644067797	3.59	NA	c19325	0.0550949511909993	-0.0444162400306407
s906491	0	M	CG	N	BLNP	N	0	3.5	NA	c33193	-3.17609148948697	-3.04173127945376
s100378	3.33	M	CG	Y	White	N	3.03444444444444	3.17	NA	c36509	-0.141647045042522	-0.181820136462068
s602158	3.33	W	FG	N	White	N	3.60692307692308	3.73	NA	c33193	0.43083158743611	0.583410014651718
s448833	4	M	CG	Y	White	N	3.80337209302326	3.58	3.96	c19325	0.627280603536289	0.587107512116744
s208938	3	M	CG	Y	White	N	3.49172413793103	3.61	4	c24214	0.315632648444068	0.275459557024523
s148187	3	M	FG	Y	White	N	3.43434782608696	NA	2.46	c55220	0.25825633659999	0.216343415398226
s441293	2	W	FG	N	BLNP	N	2.72533333333333	3.06	NA	c80562	-0.450758156153634	-0.0874830139028928
s324818	3	M	CG	Y	White	N	2.938	2.97	NA	c19325	-0.238091489486967	-0.278264580906512
s924605	2	W	CG	N	White	N	3.66111111111111	2.25	3.68	c95277	0.485019621624144	0.246134545439471
s744527	2.33	W	CG	N	White	N	3.617	3.11	NA	c36509	0.440908510513033	0.20202343432836
s148187	3.33	M	FG	Y	White	N	3.56111111111111	NA	2.46	c90685	0.385019621624145	0.343106700422381
s918635	1	M	FG	Y	BLNP	N	1.994	NA	2.25	c36509	-1.18209148948697	-0.848876768709253
s447943	0	M	CG	N	White	N	4.33	NA	2.9	c87583	1.15390851051303	1.05439731929139
s212286	2	W	FG	N	BLNP	N	2.32741935483871	NA	3.18	c42605	-0.848672134648257	-0.485396992397516
s112188	2	M	CG	Y	White	N	2.09457627118644	2.89	NA	c87584	-1.08151521830053	-1.12168830972007
s969624	4.33	W	CG	N	White	N	4.10333333333333	2.69	3.41	c24286	0.927241843846367	0.688356767661694
s290556	2	W	CG	Y	BLNP	N	1.00333333333333	NA	2.76	c90685	-2.17275815615363	-1.88722556206957
s187177	4	M	CG	Y	White	N	3.83636363636364	4	4	c19325	0.660272146876669	0.620099055457124
s216593	2.33	M	CG	Y	BLNP	N	2.94904761904762	NA	2.74	c24402	-0.227043870439348	-0.0715805634561733
s441293	2.66	W	FG	N	BLNP	N	2.66	3.06	NA	c24402	-0.516091489486967	-0.152816347236227
s125386	3	M	FG	Y	BLNP	N	3.09185185185185	2.79	NA	c33193	-0.0842396376351151	0.248975083142599
s514721	3	W	FG	N	BLNP	N	3.24545454545455	3.36	NA	c74501	0.0693630559675786	0.432638198218319
s775368	2	W	FG	N	White	N	1.48181818181818	NA	2.85	c54195	-1.69427330766879	-1.54169488045318
s196224	3	W	CG	N	White	N	2.94788732394366	2.66	NA	c54982	-0.228204165543305	-0.467089241727977
s765842	4	M	CG	N	White	N	4.06857142857143	3.74	4	c46716	0.892479939084462	0.792968747862822
s648811	3	W	FG	N	BLNP	N	3.53593220338983	3.47	NA	c54982	0.359840713902863	0.723115856153604
s229705	1	M	CG	N	White	N	1.896	2.62	2.46	c38077	-1.28009148948697	-1.37960268070861
s267148	2	M	CG	N	White	N	2.90545454545455	3.68	3	c79368	-0.270636944032421	-0.370148135254061
s624596	3	M	CG	N	White	N	3.69545454545455	3.68	3.81	c54195	0.519363055967578	0.419851864745938
s227274	2	W	CG	N	White	N	2.30183673469388	3.64	NA	c53405	-0.874254754793089	-1.11313983097776
s227274	0	W	CG	N	White	N	2.37558139534884	3.64	NA	c51487	-0.80051009413813	-1.0393951703228
s114820	2.66	M	CG	N	White	N	3.17	3.11	2.6	c57484	-0.00609148948696703	-0.105602680708607
s818402	2	M	CG	N	BLNP	N	2.17727272727273	2.5	2.64	c73527	-0.99881876221424	-0.864458552181038
s267148	3	M	CG	N	White	N	3.13609375	3.68	3	c54982	-0.0399977394869673	-0.139508930708607
s490971	1	W	CG	N	White	N	2.55222222222222	3.6	2.63	c73527	-0.623869267264745	-0.862754343449418
s765842	3.33	M	CG	N	White	N	4.24363636363636	3.74	4	c24535	1.0675448741494	0.968033682927756
s899149	4	M	CG	Y	White	N	4.03333333333333	4	4	c54982	0.857241843846366	0.817068752426821
s899149	4	M	CG	Y	White	N	4	4	4	c93068	0.823908510513033	0.783735419093488
s114820	2	M	CG	N	White	N	3.11435897435897	3.11	2.6	c73527	-0.0617325151279924	-0.161243706349632
s716735	3.33	W	FG	Y	White	N	3.92313725490196	3.47	3.71	c73527	0.747045765414994	0.948520980082092
s755221	2	W	FG	Y	White	N	3.106	NA	3.4	c51487	-0.0700914894869666	0.131383725180131
s157153	3	W	FG	Y	White	N	2.16	2.25	3.22	c38077	-1.01609148948697	-0.814616274819869
s481872	4	W	CG	N	BLNP	N	4.27096774193548	3.86	3.96	c61464	1.09487625244852	1.0873600061337
s481872	4.33	W	CG	N	BLNP	N	4.106	3.86	NA	c36502	0.929908510513033	0.922392264198221
s787294	3	M	CG	N	White	N	2.16	3.13	NA	c24535	-1.01609148948697	-1.11560268070861
s116394	3.33	M	CG	Y	BLNP	N	3.7244	3.48	NA	c54195	0.548308510513032	0.703771817496207
s378706	0	W	CG	N	White	N	1.18259259259259	2.34	NA	c46716	-1.99349889689437	-2.23238397307905
s755221	2	W	FG	Y	White	N	2.9968	NA	3.4	c54982	-0.179291489486967	0.0221837251801307
s403742	3	W	CG	N	White	N	3.09679245283019	3.55	3.76	c73527	-0.0792990366567783	-0.318184112841451
s395687	2	W	CG	N	White	N	2.63	3.96	3.78	c98298	-0.546091489486967	-0.784976565671639
s403742	2	W	CG	N	White	N	3.17974358974359	3.55	3.76	c57484	0.00365210025662277	-0.23523297592805
s157503	2.66	W	CG	N	White	N	3.56703703703704	2.93	3.25	c54195	0.39094554755007	0.152060471365397
s245698	4	M	CG	Y	White	N	3.72	NA	3.88	c38077	0.543908510513033	0.503735419093488
s245698	4.33	M	CG	Y	White	N	4.008	NA	3.88	c42952	0.831908510513032	0.791735419093487
s716735	3.33	W	FG	Y	White	N	4.02294117647059	3.47	3.71	c24535	0.846849686983622	1.04832490165072
s497106	3	W	CG	N	White	N	3.69245901639344	4	3.93	c54982	0.516367526906476	0.277482450721803
s480737	0	M	CG	N	White	N	3.19578947368421	2.66	NA	c24535	0.019697984197244	-0.079813207024396
s480737	2.33	M	CG	N	White	N	2.61448275862069	2.66	2.72	c10412	-0.561608730866277	-0.661119922087917
s569523	4	M	CG	Y	White	N	3.69478260869565	3.77	4	c20761	0.518691119208686	0.478518027789141
s348755	0	W	CG	Y	White	N	2.56666666666667	NA	3.24	c54982	-0.609424822820301	-0.676820601476647
s780532	2	W	CG	Y	BLNP	N	1.42727272727273	3.67	3.6	c58181	-1.74881876221424	-1.46328616813018
s569523	4	M	CG	Y	White	N	3.89090909090909	3.77	4	c61464	0.714817601422124	0.674644510002579
s706010	1	M	CG	Y	BLNP	N	2.65846153846154	3.03	NA	c38077	-0.517629951025429	-0.362166644042254
s443110	4	W	CG	N	White	N	4	4	NA	c51487	0.823908510513033	0.58502343432836
s667565	3	W	FG	Y	BLNP	N	3.57909090909091	3.04	3.32	c54195	0.402999419603943	0.682342032574611
s443110	4	W	CG	N	White	N	4.01046153846154	4	NA	c54982	0.834370048974572	0.595484972789899
s556416	2	M	FG	N	BLNP	N	2.85008064516129	3	3	c40570	-0.326010844325677	-0.0415531069084594
s706010	2.33	M	CG	Y	BLNP	N	2.79307692307692	3.03	NA	c42952	-0.383014566410043	-0.227551259426869
s127786	3	M	CG	N	White	N	3.23529411764706	NA	3.65	c40570	0.0592026281600919	-0.0403085630615481
s634773	3.33	M	CG	N	White	N	3.28285714285714	NA	3.71	c93068	0.106765653370176	0.00725446214853553
s607822	2	W	FG	N	White	N	3.274	1.54	2.49	c51487	0.0979085105130326	0.250486937728641
s358551	2.33	M	CG	N	White	N	3.408	3.5	NA	c98298	0.231908510513033	0.132397319291393
s472482	2.33	W	CG	N	White	N	3.366	NA	2.49	c20761	0.189908510513033	-0.0489765656716399
s472482	2.66	W	CG	N	White	N	3.29	NA	2.49	c61464	0.113908510513034	-0.124976565671639
s807381	2	W	CG	N	White	N	2.90444444444444	3.43	NA	c40570	-0.271647045042522	-0.510532121227195
s634773	3	M	CG	N	White	N	3.36807692307692	NA	3.71	c54982	0.191985433589956	0.0924742423683163
s639254	4	M	FG	Y	White	N	4.02131147540983	3.04	NA	c52520	0.845219985922868	0.803307064721104
s884290	3.33	W	CG	N	White	N	3.006	3.64	NA	c98298	-0.170091489486968	-0.40897656567164
s881433	3	W	CG	N	White	N	3.462	2.15	NA	c38077	0.285908510513034	0.0470234343283611
s751547	3	W	CG	N	White	N	3.7752808988764	3.89	4	c54982	0.599189409389437	0.360304333204765
s751547	2.66	W	CG	N	White	N	3.85550724637681	3.89	4	c51487	0.679415756889845	0.440530680705173
s403062	4	W	FG	N	White	N	3.44527272727273	3.75	3.5	c40570	0.269181237785761	0.421759665001368
s643248	0	W	CG	N	White	N	2.01324324324324	2.9	NA	c24535	-1.16284824624372	-1.4017333224284
s857024	3.33	W	FG	Y	White	N	3.71181818181818	4	NA	c84521	0.535726692331215	0.737201906998313
s197217	1	W	CG	N	White	N	2.75927272727273	2.88	NA	c73527	-0.416818762214239	-0.655703838398912
s812228	2	W	FG	Y	White	N	2.30545454545455	NA	3.47	c40570	-0.870636944032422	-0.669161729365324
s735783	4	W	FG	Y	White	N	3.32234042553192	3.81	NA	c61464	0.146248936044948	0.347724150712046
s384206	3	W	FG	Y	White	N	3.63951612903226	3.75	NA	c54982	0.463424639545291	0.664899854212389
s642929	3.66	W	CG	Y	BLNP	N	3.705	3.79	4	c20761	0.528908510513033	0.814441104597096
s735783	3.66	W	FG	Y	White	N	3.25120481927711	3.81	NA	c98298	0.0751133297901418	0.27658854445724
s143201	0	W	CG	Y	White	N	2.86434782608696	3.54	NA	c24744	-0.311743663400011	-0.379139442056358
s362794	0	M	CG	N	White	N	2.97777777777778	3.14	2	c51487	-0.198313711709189	-0.297824902930829
s234848	3	W	CG	N	White	N	3.82049180327869	4	3.8	c35945	0.644400313791722	0.405515237607049
s836491	0	W	FG	Y	White	N	2.85	NA	3.37	c93068	-0.326091489486967	-0.12461627481987
s234848	3.33	W	CG	N	White	N	3.84272727272727	4	3.8	c98298	0.666635783240305	0.427750707055633
s857024	4	W	FG	Y	White	N	3.9055737704918	4	NA	c54982	0.729482281004836	0.930957495671934
s724115	2.66	W	FG	Y	BLNP	N	2.82333333333333	3.37	NA	c54195	-0.352758156153634	-0.0734155431829655
s709456	3	M	CG	Y	White	N	3.45733333333333	3.5	NA	c51487	0.281241843846366	0.241068752426821
s381214	2	W	CG	N	BLNP	N	3.0092	3.27	NA	c54195	-0.166891489486967	-0.174407735801779
s231966	0	M	CG	Y	BLNP	N	4.03636363636364	2.61	NA	c20761	0.860272146876669	1.01573545385984
s333533	3	W	FG	N	BLNP	N	3.5053125	3.2	NA	c40570	0.329221010513034	0.692496152763774
s797653	0	M	FG	Y	BLNP	N	0	4	2.45	c42952	-3.17609148948697	-2.84287676870925
s270253	3.33	W	FG	Y	White	N	3.4889552238806	3.65	NA	c73527	0.31286373439363	0.514338949060728
s709456	3	M	CG	Y	White	N	3.48225806451613	3.5	NA	c54982	0.306166575029162	0.265993483609617
s291050	2.66	M	FG	N	BLNP	N	2.55888888888889	NA	2.93	c93068	-0.617202600598078	-0.33274486318086
s101002	3.33	M	FG	N	BLNP	N	3.90692307692308	3.82	NA	c46716	0.730831587436111	1.01528932485333
s384206	4	W	FG	Y	White	N	3.54266666666667	3.75	NA	c93068	0.3665751771797	0.568050391846798
s642834	2.33	M	CG	Y	White	N	3.10478260869565	NA	4	c73527	-0.0713088807913151	-0.11148197221086
s470871	3	M	CG	Y	White	N	2.89130434782609	2.5	3.03	c10412	-0.28478714166088	-0.324960233080425
s635754	4	W	CG	N	White	N	3.56842105263158	3.78	3.54	c54982	0.392329563144612	0.153444486959939
s162186	3	W	CG	Y	White	N	3.49473684210526	3.69	3.44	c54982	0.318645352618296	0.25124957396195
s580182	3.33	M	CG	Y	White	N	3.87761904761905	NA	3.92	c73527	0.701527558132081	0.661354466712536
s162186	3	W	CG	Y	White	N	3.30085714285714	3.69	3.44	c79368	0.124765653370176	0.0573698747138289
s490908	3.33	W	FG	Y	White	N	3.49074074074074	3.87	NA	c54195	0.314649251253774	0.516124465920872
s710342	4	M	CG	Y	White	N	3.85	3.92	3.58	c20761	0.673908510513033	0.633735419093488
s471983	1	W	CG	N	White	N	3.00428571428571	2.97	NA	c51487	-0.171805775201253	-0.410690851385925
s190669	3	M	CG	Y	BLNP	N	3.05185185185185	2.29	3.07	c54982	-0.124239637635115	0.0312236693480594
s201878	2	M	CG	N	White	N	3.29238095238095	3.62	NA	c84521	0.116289462893985	0.0167782716723455
s814597	3.66	W	FG	Y	White	N	3.59384615384615	3.89	3.5	c24535	0.417754664359188	0.619229879026285
s190669	2.66	M	CG	Y	BLNP	N	3.074375	2.29	3.07	c93068	-0.101716489486967	0.0537468174962075
s681006	1	M	FG	Y	BLNP	N	2.26324324324324	3.39	NA	c54982	-0.912848246243724	-0.579633525466009
s224569	2	M	CG	Y	BLNP	N	2.65333333333333	2.79	NA	c61464	-0.522758156153634	-0.367294849170459
s279033	3	M	CG	N	White	N	3.59758064516129	3.43	3.72	c54982	0.421489155674323	0.321977964452683
s631463	0	M	CG	Y	BLNP	N	3.05555555555556	3.93	NA	c20761	-0.120535933931412	0.034927373051763
s343883	0	W	CG	Y	BLNP	N	4.33	NA	3.42	c73527	1.15390851051303	1.4394411045971
s731202	2.33	W	CG	N	White	N	3.78066666666667	3.75	3.71	c73527	0.6045751771797	0.365690100995027
s731202	3.33	W	CG	N	White	N	3.78818181818182	3.75	3.71	c57484	0.612090328694852	0.373205252510179
s188379	3.33	W	FG	Y	White	N	3.72827586206897	3.67	4	c61464	0.552184372581999	0.753659587249096
s188379	3.66	W	FG	Y	White	N	3.84	3.67	4	c58181	0.663908510513033	0.865383725180131
s258796	0	W	FG	N	White	N	2.24172413793103	4	NA	c98298	-0.934367351555932	-0.781788924340324
s677428	2	M	CG	N	White	N	2.775	3	3.02	c40570	-0.401091489486967	-0.500602680708607
s189020	3.66	W	CG	N	White	N	3.68242424242424	3.32	NA	c54195	0.506332752937275	0.267447676752603
s624222	4	W	CG	N	White	N	3.80123076923077	4	NA	c54982	0.625139279743802	0.38625420355913
s624222	3	W	CG	N	White	N	3.9331914893617	4	NA	c51487	0.757099999874735	0.518214923690062
s703215	4	M	FG	Y	BLNP	N	3.23846153846154	NA	2.72	c40570	0.0623700489745711	0.395584769752285
s741447	1	M	CG	Y	White	N	2.47714285714286	3.18	NA	c90339	-0.69894863234411	-0.739121723763655
s290392	3.33	W	FG	N	White	N	3.12545454545455	4	3.85	c58181	-0.0506369440324215	0.101941483183186
s741447	2	M	CG	Y	White	N	2.96352941176471	3.18	NA	c24744	-0.212562077722261	-0.252735169141806
s290392	3	W	FG	N	White	N	2.8608	4	3.85	c61464	-0.315291489486967	-0.162713062271359
s621282	4	W	CG	Y	White	N	3.94259259259259	3.57	NA	c35945	0.766501103105626	0.699105324449279
s635754	3.66	W	CG	N	White	N	3.585	3.78	3.63	c73527	0.408908510513033	0.17002343432836
s621282	3.66	W	CG	Y	White	N	3.7	3.57	NA	c98298	0.523908510513033	0.456512731856686
s560919	3.33	W	CG	Y	White	N	3.79363636363636	3.73	NA	c20761	0.617544874149397	0.55014909549305
s560919	3.33	W	CG	Y	White	N	3.89896551724138	3.73	NA	c61464	0.722874027754412	0.655478249098065
s254943	3.33	W	CG	N	White	N	3.43636363636364	NA	4	c54195	0.260272146876669	0.0213870706919965
s404039	2	W	FG	Y	BLNP	N	3.33771929824561	3.54	NA	c73527	0.161627808758647	0.440970421729316
s404039	2	W	FG	Y	BLNP	N	3.45666666666667	3.54	NA	c57484	0.2805751771797	0.559917790150369
s850168	4	M	CG	N	White	N	4.10526315789474	3.96	4	c54982	0.929171668407769	0.829660477186129
s391854	0	W	CG	N	BLNP	N	1.40571428571429	2.4	3.08	c38077	-1.77037720377268	-1.77789345008749
s850168	4.33	M	CG	N	White	N	4.09666666666667	3.96	4	c93068	0.920575177179701	0.821063985958061
s196710	3.33	M	CG	N	BLNP	N	4.03384615384615	3.65	NA	c38077	0.857754664359187	0.992114874392389
s196710	4	M	CG	N	BLNP	N	3.902	3.65	NA	c42952	0.725908510513033	0.860268720546235
s341824	3	W	FG	N	BLNP	N	3.29	3.82	NA	c35945	0.113908510513033	0.477183652763774
s674308	3	M	CG	N	BLNP	N	3.51820512820513	3.65	NA	c84521	0.342113638718161	0.476473848751363
s341824	3	W	FG	N	BLNP	N	3.02727272727273	3.82	NA	c98298	-0.14881876221424	0.214456380036501
s680854	3	W	FG	Y	BLNP	N	3.39285714285714	3	NA	c54195	0.216765653370176	0.496108266340844
s314651	3.33	W	FG	N	White	N	3.74157894736842	3.64	3.36	c73527	0.565487457881454	0.718065885097062
s894117	2.66	W	FG	N	BLNP	N	2.40857142857143	3.32	4	c61464	-0.767520060915539	-0.404244918664798
s894117	2	W	FG	N	BLNP	N	2.39545454545455	3.32	4	c20761	-0.780636944032421	-0.417361801781681
s994696	4	W	CG	N	White	N	4.121	4	NA	c79368	0.944908510513033	0.706023434328361
s604012	3	M	CG	Y	BLNP	N	3.45186440677966	3.3	2.93	c54982	0.275772917292694	0.431236224275869
s614592	0	W	CG	N	BLNP	N	0	NA	NA	c24535	-3.17609148948697	-3.18360773580178
s604012	2.66	M	CG	Y	BLNP	N	3.51255813953488	3.3	2.93	c51487	0.336466650047917	0.491929957031092
s959940	2.66	W	FG	N	White	N	3.11730158730159	3.32	NA	c54195	-0.0587899021853797	0.0937885250302282
s718657	3.66	W	CG	N	White	N	3.55888888888889	3.92	2.64	c98298	0.382797399401922	0.14391232321725
s718657	3.66	W	CG	N	White	N	3.5895652173913	3.92	2.64	c61464	0.413473727904337	0.174588651719665
s529840	1	W	CG	Y	BLNP	N	2.44391304347826	2.59	2.1	c54195	-0.732178446008706	-0.446645851924643
s682907	2.33	W	CG	Y	White	N	2.95307692307692	3.87	3.35	c46716	-0.223014566410044	-0.290410345066391
s165638	0	W	FG	Y	BLNP	N	3.02767441860465	2.67	NA	c53405	-0.148417070882316	0.130925542088353
s340737	3.66	W	CG	N	BLNP	N	3.69307692307692	3.5	3	c93068	0.516985433589956	0.509469187275143
s317026	2.66	M	FG	Y	White	N	3.00542857142857	3.96	3.87	c73527	-0.170662918058395	-0.212575839260159
s317026	2	M	FG	Y	White	N	2.91	3.96	3.87	c24535	-0.266091489486967	-0.308004410688731
s167488	2.33	M	FG	Y	BLNP	N	2.388	2.44	2.6	c73527	-0.788091489486967	-0.454876768709253
s138768	3	W	CG	N	White	N	2.35909090909091	3.97	2.28	c40570	-0.817000580396058	-1.05588565658073
s562865	0	W	FG	Y	BLNP	N	2.09666666666667	NA	2.85	c51487	-1.0794248228203	-0.800082209849632
s406045	0	W	FG	N	White	N	0	NA	3.39	c42952	-3.17609148948697	-3.02351306227136
s613943	4	W	FG	N	White	N	4.098	3.89	NA	c51487	0.921908510513033	1.07448693772864
s793035	2.33	M	CG	Y	White	N	2.51581395348837	3.25	NA	c57484	-0.660277535998595	-0.70045062741814
s162658	2.33	W	FG	Y	BLNP	N	3.11461538461538	3.14	NA	c54195	-0.0614761048715828	0.217866508099086
s851434	3	W	CG	N	White	N	3.56	3.86	NA	c61464	0.383908510513033	0.145023434328361
s793035	2.33	M	CG	Y	White	N	2.75857142857143	3.25	NA	c73527	-0.417520060915538	-0.457693152335083
s461702	2.33	W	FG	N	White	N	3.14	NA	3.16	c24535	-0.0360914894869668	0.116486937728641
s699971	3	M	CG	N	White	N	3.52965517241379	3	3.66	c40570	0.353563682926826	0.254052491705186
s461702	2.33	W	FG	N	White	N	3.01833333333333	NA	3.16	c73527	-0.157758156153634	-0.00517972893802598
s269042	3	M	CG	Y	White	N	2.958	3.5	3.73	c54982	-0.218091489486967	-0.258264580906512
s851434	3	W	CG	N	White	N	3.32727272727273	3.86	NA	c58181	0.151181237785761	-0.0877038383989119
s269042	2.66	M	CG	Y	White	N	2.94536585365854	3.5	3.73	c93068	-0.23072563582843	-0.270898727247975
s925247	3	W	CG	Y	White	N	3.20571428571429	3.61	3	c54195	0.029622796227319	-0.0377729824290278
s116427	2.33	W	FG	Y	BLNP	N	2.7592	2.96	NA	c54195	-0.416891489486966	-0.137548876516298
s600305	4	M	FG	Y	White	N	3.16913793103448	2.48	4	c40570	-0.00695355845248402	-0.0488664796542482
s192953	3.33	M	CG	Y	White	N	3.15272727272727	3.39	NA	c20761	-0.0233642167596941	-0.0635373081792392
s192953	3.33	M	CG	Y	White	N	3.39857142857143	3.39	NA	c61464	0.222479939084462	0.182306847664917
s477005	0	M	CG	Y	BLNP	N	2.01190476190476	2.77	NA	c24535	-1.16418672758221	-1.00872342059903
s349694	2.66	W	FG	N	White	N	2.996	NA	3.76	c53927	-0.180091489486967	-0.0275130622713591
s720878	0	M	CG	N	White	N	4.33	3.78	NA	c24535	1.15390851051303	1.05439731929139
s441293	3	W	FG	N	BLNP	N	2.86370967741935	3.06	NA	c40570	-0.312381812067612	0.0508933301831287
s896044	0	W	CG	N	White	N	0	3.54	NA	c42952	-3.17609148948697	-3.41497656567164
s466481	2.33	W	CG	N	White	N	3.0724	2.54	3	c46716	-0.103691489486967	-0.34257656567164
s243397	0	W	FG	Y	White	N	2.002	2.72	NA	c20761	-1.17409148948697	-0.972616274819869
s355488	2	M	FG	N	White	N	3.02741935483871	3.6	3.7	c54982	-0.148672134648257	-0.162175836248559
s710641	2.66	M	FG	N	BLNP	N	2.76655737704918	2.78	NA	c16600	-0.409534112437787	-0.12507637502057
s682320	0	M	CG	Y	White	N	3.17909090909091	3.11	3.44	c73527	0.00299941960394223	-0.0371736718156028
s545287	4	M	CG	N	White	N	3.65453125	3.6	NA	c54982	0.478439760513033	0.378928569291393
s176427	4.33	W	CG	N	White	N	4.14692307692308	3.92	NA	c79368	0.97083158743611	0.731946511251437
s176427	4	W	CG	N	White	N	4.15625	3.92	NA	c54982	0.980158510513033	0.74127343432836
s545287	2.66	M	CG	N	White	N	3.69444444444444	3.6	NA	c51487	0.518352954957478	0.418841763735838
s632322	2	M	FG	Y	White	N	2.73347107438017	3.71	NA	c73527	-0.442620415106802	-0.484533336308566
s809917	2.33	W	CG	Y	White	N	2.736	3.31	NA	c98298	-0.440091489486967	-0.507487268143314
s587069	3.33	W	CG	N	BLNP	N	3.26441860465116	3.12	NA	c93068	0.088327115164196	0.0808108688493836
s587069	3	W	CG	N	BLNP	N	3.4101724137931	3.12	NA	c54982	0.234080924306137	0.226564677991325
s287597	0	M	CG	Y	White	N	3.29761904761905	3.17	NA	c54195	0.12152755813208	0.0813544667125354
s125386	2	M	FG	Y	BLNP	N	2.93292682926829	2.79	NA	c57484	-0.243164660218674	0.0900500605590402
s155558	4	M	CG	N	White	N	3.75307692307692	3.72	NA	c40570	0.576985433589956	0.477474242368316
s908147	3	W	CG	N	BLNP	N	3.5465625	3.93	NA	c54982	0.370471010513033	0.36295476419822
s197053	2.66	M	CG	N	White	N	2.9	3.41	3.07	c73527	-0.276091489486967	-0.375602680708607
s255155	2	W	CG	Y	BLNP	N	2.504	3.47	NA	c38077	-0.672091489486967	-0.386558895402904
s665641	2.66	W	FG	Y	BLNP	N	3.02740740740741	3.27	3.21	c35945	-0.14868408207956	0.130658530891109
s665641	2.33	W	FG	Y	BLNP	N	3.17	3.27	3.21	c20761	-0.00609148948696703	0.273251123483702
s119744	0	W	CG	N	White	N	3.37965517241379	3.63	NA	c35945	0.203563682926826	-0.0353213932578464
s119744	3.66	W	CG	N	White	N	2.86384615384615	3.62	NA	c98298	-0.312245335640813	-0.551130411825485
s799662	3.33	M	FG	Y	White	N	3.92703703703704	3.86	3.9	c61464	0.75094554755007	0.709032626348306
s203230	2	W	CG	Y	BLNP	N	2.4095	3.36	3.04	c40570	-0.766591489486967	-0.481058895402904
s279478	4	W	FG	N	White	N	3.60272727272727	NA	3.05	c40570	0.426635783240306	0.579214210455913
s667178	3.33	M	FG	Y	BLNP	N	3.36428571428571	3.52	NA	c54195	0.188194224798747	0.521408945576461
s988098	0	M	CG	N	White	N	2.96785714285714	2.61	NA	c93068	-0.208234346629824	-0.307745537851464
s660031	4.33	W	CG	N	White	N	4.255	NA	3.95	c67700	1.07890851051303	0.840023434328359
s660031	4.33	W	CG	N	White	N	4.255	NA	3.95	c63517	1.07890851051303	0.840023434328359
s159436	3	W	CG	N	White	N	3.38095238095238	NA	3.23	c73527	0.204860891465414	-0.0340241847192586
s731648	1	M	CG	Y	White	N	1.994	NA	3.05	c73527	-1.18209148948697	-1.22226458090651
s799662	3.66	M	FG	Y	White	N	4.02818181818182	3.86	3.9	c98298	0.852090328694851	0.810177407493087
s923398	4	M	CG	Y	White	N	3.95789473684211	3.87	NA	c40570	0.781803247355138	0.741630155935593
s762432	2	W	FG	Y	White	N	2.35217391304348	2.5	2.5	c54195	-0.823917576443489	-0.622442361776391
s700109	1	W	FG	Y	White	N	2.005	3.58	4	c20761	-1.17109148948697	-0.969616274819869
s831990	4	M	CG	Y	White	N	3.87166666666667	NA	3.52	c73527	0.6955751771797	0.655402085760155
s831990	4	M	CG	Y	White	N	3.8768	NA	3.52	c54982	0.700708510513033	0.660535419093488
s875871	2.33	M	FG	Y	BLNP	N	3.37739130434783	3.63	NA	c24535	0.201299814860859	0.534514535638573
s113100	3.33	W	CG	Y	BLNP	N	3.11466666666667	3.21	3.2	c61464	-0.0614248228203005	0.224107771263762
s938973	3.33	W	CG	Y	BLNP	N	3.76809523809524	3.28	4	c51487	0.592003748608271	0.877536342692334
s938973	3	W	CG	Y	BLNP	N	3.73387096774194	3.28	4	c54982	0.557779478254969	0.843312072339031
s977340	3.66	W	FG	N	White	N	3.87130434782609	NA	3.91	c73527	0.695212858339119	0.847791285554727
s875871	2.33	M	FG	Y	BLNP	N	3.3132183908046	3.63	NA	c73527	0.137126901317631	0.470341622095345
s272167	2	M	FG	N	BLNP	N	2.6264	3.31	NA	c54195	-0.549691489486967	-0.26523375206975
s406045	0	W	FG	N	White	N	0.424285714285714	NA	3.5	c24744	-2.75180577520125	-2.59922734798564
s200236	2	W	FG	N	BLNP	N	2.6496	3.71	NA	c35945	-0.526491489486967	-0.163216347236226
s781897	1	W	FG	N	BLNP	N	2.66111111111111	2.9	NA	c73527	-0.514980378375856	-0.151705236125115
s200236	2.66	W	FG	N	BLNP	N	2.42818181818182	3.71	NA	c20761	-0.747909671305149	-0.384634529054408
s899647	0	W	CG	N	BLNP	N	1.85045454545455	3.17	NA	c82325	-1.32563694403242	-1.33315319034723
s952336	2.66	M	CG	N	White	N	3.27363636363636	NA	2.97	c24535	0.0975448741493965	-0.00196631707224348
s481693	2	W	FG	Y	White	N	2.97481481481482	3.47	2.77	c54982	-0.201276674672152	0.00019853999494579
s481693	2	W	FG	Y	White	N	2.9252380952381	3.47	2.77	c93068	-0.250853394248872	-0.0493781795817738
s304947	3.33	W	CG	N	White	N	3.88744186046512	3.82	4	c51487	0.711350370978149	0.472465294793477
s102563	2.66	W	FG	N	White	N	3.066	NA	3.01	c24535	-0.110091489486967	0.0424869377286412
s102563	2.33	W	FG	N	White	N	2.89	NA	3.01	c73527	-0.286091489486966	-0.133513062271359
s834291	2	W	FG	Y	White	N	1.68090909090909	1.83	2.68	c54195	-1.49518239857788	-1.29370718391078
s242246	3.66	M	CG	Y	White	N	3.94636363636364	3.96	4	c98298	0.77027214687667	0.730099055457125
s710386	3.66	M	CG	Y	White	N	3.92594594594595	3.41	NA	c93068	0.749854456458979	0.709681365039434
s710386	4	M	CG	Y	White	N	3.905	3.41	NA	c54982	0.728908510513033	0.688735419093488
s503726	2	M	CG	Y	BLNP	N	2.01044943820225	3.19	3.5	c62352	-1.16564205128472	-1.01017874430155
s242246	4	M	CG	Y	White	N	3.91782608695652	3.96	4	c61464	0.741734597469555	0.70156150605001
s152162	3	W	CG	Y	White	N	4.33	NA	3.62	c54195	1.15390851051303	1.08651273185669
s952336	2	M	CG	N	White	N	2.8004	NA	2.97	c73527	-0.375691489486967	-0.475202680708607
s874963	3	M	CG	Y	BLNP	N	2.79	3.4	3.46	c54982	-0.386091489486967	-0.230628182503793
s402093	2	M	CG	N	BLNP	N	2.87705882352941	2.96	2.47	c51487	-0.299032665957555	-0.164672455924353
s874963	2.33	M	CG	Y	BLNP	N	2.65666666666667	3.4	3.46	c93068	-0.5194248228203	-0.363961515837126
s720878	3	M	CG	N	White	N	3.68076923076923	3.78	NA	c38077	0.504677741282263	0.405166550060623
s953669	3.66	W	CG	N	White	N	3.73	3.64	3.7	c58181	0.553908510513033	0.31502343432836
s152581	2.66	M	FG	Y	BLNP	N	2.96947368421053	3.14	NA	c54195	-0.206617805276441	0.126596915501274
s858408	0	M	CG	N	White	N	2.4986301369863	3.04	NA	c40570	-0.677461352500666	-0.776972543722306
s607239	3.66	W	CG	Y	White	N	3.636	3.93	NA	c73527	0.459908510513033	0.392512731856686
s581250	0	W	FG	Y	BLNP	N	3.14444444444444	NA	3.09	c40570	-0.0316470450425221	0.247695567928147
s698131	0	W	CG	Y	White	N	0	3.08	NA	c98298	-3.17609148948697	-3.24348726814331
s371204	3	W	CG	Y	White	N	3.39545454545455	3.28	NA	c98298	0.219363055967579	0.151967277311232
s176464	4	W	CG	Y	White	N	3.68815789473684	3.85	NA	c40570	0.512066405249875	0.444670626593529
s858408	2	M	CG	N	White	N	2.38261363636364	3.04	NA	c54982	-0.79347785312333	-0.89298904434497
s363397	2.33	W	CG	N	BLNP	N	2.847	2.86	3.5	c57484	-0.329091489486967	-0.336607735801779
s363397	2.33	W	CG	N	BLNP	N	2.75962962962963	2.86	3.5	c73527	-0.416461859857337	-0.42397810617215
s968952	3.33	M	CG	N	White	N	3.54818181818182	3.42	NA	c24744	0.372090328694851	0.272579137473211
s153886	3.33	M	CG	Y	White	N	3.764	NA	2.83	c24535	0.587908510513033	0.547735419093488
s293444	3	W	CG	N	BLNP	N	2.8952380952381	NA	2.83	c54982	-0.280853394248872	-0.288369640563684
s790043	2.33	M	FG	Y	BLNP	N	2.66339622641509	2.57	0	c76153	-0.512695263071872	-0.179480542294158
s579911	3	W	FG	Y	BLNP	N	2.4758064516129	3.58	3	c40570	-0.700285037874064	-0.420942424903395
s153886	3.66	M	CG	Y	White	N	3.64818181818182	NA	2.83	c73527	0.472090328694851	0.431917237275306
s791164	3	W	FG	Y	White	N	2.78030769230769	3.43	3.21	c40570	-0.395783797179275	-0.194308582512177
s401076	2	W	FG	N	White	N	3.04411764705882	3.33	NA	c40570	-0.131973842428144	0.0206045847874643
s953669	3.66	W	CG	N	White	N	3.62555555555556	3.64	3.7	c57801	0.449464066068589	0.210578989883916
s842852	2	M	CG	Y	White	N	2.27068493150685	2.33	NA	c54982	-0.905406557980118	-0.945579649399663
s719197	1	M	FG	N	White	N	2.624	3.29	3.28	c40570	-0.552091489486967	-0.565595191087269
s929485	2	W	CG	Y	White	N	2.26724137931034	2.75	3.26	c93068	-0.908850110176622	-0.976245888832969
s388078	0	W	FG	Y	BLNP	N	2.71071428571429	NA	3.48	c40570	-0.465377203772682	-0.186034590802013
s833820	3	M	CG	N	White	N	3.17049180327869	3	NA	c38077	-0.00559968620827833	-0.105110877429918
s716316	3.33	W	CG	N	White	N	3.52090909090909	3.86	4	c98298	0.344817601422124	0.105932525237452
s716316	3.33	W	CG	N	White	N	3.68769230769231	3.86	4	c61464	0.51160081820534	0.272715742020668
s293444	2.66	W	CG	N	BLNP	N	2.91548387096774	NA	2.83	c73527	-0.260607618519225	-0.268123864834037
s288104	2	M	CG	N	White	N	2.21763636363636	2.5	2.85	c73527	-0.958455125850604	-1.05796631707224
s288104	2	M	CG	N	White	N	2.21567567567568	2.5	2.85	c54982	-0.960415813811291	-1.05992700503293
s758183	2.33	W	CG	N	White	N	2.96658536585366	3.47	NA	c98298	-0.209506123633308	-0.44839119981798
s758183	0	W	CG	N	White	N	2.35438596491228	3.47	NA	c61464	-0.821705524574686	-1.06059060075936
s157491	1	W	CG	N	White	N	3.00454545454545	3.28	NA	c20761	-0.171546034941512	-0.410431111126185
s559168	2.66	W	CG	N	BLNP	N	3.44473684210526	3.2	3.58	c51487	0.268645352618296	0.261129106303483
s714989	4	M	CG	N	BLNP	N	4.05142857142857	3.86	NA	c20761	0.875337081941605	1.00969729197481
s714989	3.66	M	CG	N	BLNP	N	4.05516129032258	3.86	NA	c61464	0.879069800835613	1.01343001086882
s157491	3.33	W	CG	N	White	N	2.93333333333333	3.28	NA	c54195	-0.242758156153633	-0.481643232338306
s880693	3	M	FG	Y	BLNP	N	2.846875	NA	2.81	c40570	-0.329216489486967	0.00399823129074717
s299939	3.66	M	CG	N	BLNP	N	3.67363636363636	3.73	NA	c20761	0.497544874149396	0.631905084182598
s493178	1	W	CG	Y	White	N	2.46957746478873	NA	2.6	c54982	-0.706514024698234	-0.773909803354581
s974575	3	W	CG	N	BLNP	N	3.36818181818182	3.62	NA	c20761	0.192090328694851	0.184574082380038
s299939	3.33	M	CG	N	BLNP	N	3.79655172413793	3.73	NA	c61464	0.620460234650964	0.754820444684166
s470454	0	M	FG	Y	BLNP	N	2.5636	2.21	2.76	c93068	-0.612491489486967	-0.279276768709253
s277808	2	W	FG	Y	White	N	2.37333333333333	2.83	2.86	c40570	-0.802758156153633	-0.601282941486536
s196132	2.66	W	CG	N	White	N	2.74415584415584	3	NA	c73527	-0.431935645331122	-0.670820721515795
s196132	1	W	CG	N	White	N	2.76970149253731	3	NA	c51487	-0.406389996949654	-0.645275073134326
s109384	2.66	M	CG	N	White	N	3.84046511627907	3.55	NA	c51487	0.664373626792103	0.564862435570463
s109384	4	M	CG	N	White	N	3.75904761904762	3.55	NA	c54982	0.582956129560652	0.483444938339012
s133424	2	M	CG	Y	White	N	3.55575757575758	3.31	3.33	c54982	0.379666086270609	0.339492994851064
s595725	4	W	FG	N	White	N	3.82271428571429	3.86	4	c40570	0.646622796227319	0.799201223442927
s156967	0	M	FG	Y	White	N	3.22111111111111	NA	3.34	c53405	0.0450196216241441	0.00310670042237993
s156967	2	M	FG	Y	White	N	2.32666666666667	NA	3.34	c41516	-0.8494248228203	-0.891337744022064
s676589	3.66	M	CG	Y	White	N	3.70090909090909	3.77	NA	c98298	0.524817601422124	0.484644510002579
s676589	3.66	M	CG	Y	White	N	3.72857142857143	3.77	NA	c76074	0.552479939084462	0.512306847664917
s134279	4	M	CG	Y	White	N	3.7	3.67	NA	c38077	0.523908510513033	0.483735419093488
s951181	3	M	FG	N	BLNP	N	2.46333333333333	NA	3	c73527	-0.712758156153634	-0.428300418736416
s502753	3.66	W	CG	N	White	N	3.88857142857143	3.7	3.83	c35945	0.712479939084461	0.473594862899789
s502753	3.33	W	CG	N	White	N	3.87545454545455	3.7	3.83	c20761	0.699363055967579	0.460477979782906
s143463	0	W	CG	N	White	N	4.33	4	4	c58181	1.15390851051303	0.915023434328361
s374774	0	M	CG	Y	BLNP	N	2.92537313432836	NA	2.47	c40570	-0.250718355158609	-0.0952550481754342
s374774	1	M	CG	Y	BLNP	N	2.9280487804878	NA	2.47	c54982	-0.248042708999162	-0.0925794020159878
s134279	4	M	CG	Y	White	N	3.45454545454545	3.67	NA	c42952	0.278453965058488	0.238280873638943
s523923	2.33	W	FG	Y	White	N	2.83666666666667	NA	2.83	c24744	-0.339424822820301	-0.137949608153203
s380729	3	W	FG	Y	White	N	2.57727272727273	3.7	4	c20761	-0.598818762214239	-0.397343547547142
s380729	2.66	W	FG	Y	White	N	2.87714285714286	3.7	4	c61464	-0.29894863234411	-0.097473417677012
s608764	2	W	FG	Y	BLNP	N	2.18307692307692	3.07	NA	c20761	-0.993014566410044	-0.713671953439375
s548176	3	W	CG	Y	White	N	3.22758620689655	2.96	4	c54982	0.051494717409585	-0.0159010612467618
s484308	2.33	M	FG	N	BLNP	N	2.204	2.27	3.18	c42952	-0.972091489486967	-0.68763375206975
s911418	3	M	FG	Y	White	N	3.098	NA	3.29	c51487	-0.0780914894869671	-0.120004410688731
s370763	2.33	M	CG	Y	BLNP	N	2.72285714285714	2.38	2.82	c93068	-0.453234346629824	-0.297771039646649
s370763	2	M	CG	Y	BLNP	N	2.92045454545455	2.38	2.82	c54982	-0.255636944032422	-0.100173637049247
s665714	1	W	CG	Y	BLNP	N	1.97862068965517	3.1	NA	c38077	-1.19747079983179	-0.911938205747732
s707091	1	M	CG	Y	White	N	0.802	3.57	NA	c57484	-2.37409148948697	-2.41426458090651
s707091	2	M	CG	Y	White	N	2.35307692307692	3.57	NA	c54195	-0.823014566410043	-0.863187657829589
s994696	4	W	CG	N	White	N	4.08406779661017	4	NA	c54982	0.907976307123203	0.66909123093853
s421635	2	M	CG	N	White	N	3.10451612903226	3.57	NA	c40570	-0.0715753604547094	-0.171086551676349
s371857	3	M	CG	Y	White	N	3.36590909090909	3	2.97	c54982	0.189817601422124	0.149644510002579
s371857	3.33	M	CG	Y	White	N	3.39558139534884	3	2.97	c93068	0.219489905861871	0.179316814442326
s124893	0	W	CG	Y	White	N	1.43	3	1.42	c90339	-1.74609148948697	-1.81348726814331
s963616	2.33	W	FG	Y	White	N	2.46693333333333	3.57	3.55	c73527	-0.709158156153634	-0.507682941486536
s998072	3	W	CG	Y	BLNP	N	2.96739130434783	NA	3.09	c73527	-0.208700185139141	0.0768324089449219
s175875	3	W	CG	N	BLNP	N	3.41643835616438	3.45	NA	c40570	0.240346866677416	0.232830620362604
s963616	1	W	FG	Y	White	N	2.47553846153846	3.57	3.55	c51487	-0.700553027948505	-0.499077813281408
s679379	3	W	FG	N	White	N	3.76	3.61	3	c42952	0.583908510513033	0.736486937728641
s778364	2	M	CG	Y	BLNP	N	1.93590909090909	NA	2.43	c54982	-1.24018239857788	-1.0847190915947
s387914	0	M	CG	N	White	N	1.93111111111111	2.38	NA	c54195	-1.24498037837586	-1.3444915695975
s674443	3.66	M	FG	Y	White	N	3.83222222222222	3.81	4	c57484	0.656130732735255	0.614217811533491
s279670	1	W	FG	Y	BLNP	N	2.235	NA	2.18	c73527	-0.941091489486967	-0.661748876516298
s132185	4	W	CG	N	White	N	3.49230769230769	NA	2.97	c40570	0.316216202820725	0.0773311266360528
s656097	3	M	FG	Y	BLNP	N	3.6572972972973	3.6	3.14	c40570	0.481205807810331	0.814420528588045
s148285	2	W	FG	Y	BLNP	N	3.37661016949153	3.37	2.47	c54982	0.200518680004559	0.479861292975227
s148285	3	W	FG	Y	BLNP	N	3.12189189189189	3.37	2.47	c93068	-0.0541995975950753	0.225143015375593
s674443	4	M	FG	Y	White	N	3.8906976744186	3.81	NA	c73527	0.714606184931637	0.672693263729873
s372647	4	M	CG	N	White	N	4.12272727272727	3.33	NA	c46716	0.946635783240305	0.847124592018665
s556765	2.33	M	CG	N	White	N	2.76428571428571	3.18	NA	c61464	-0.411805775201252	-0.511316966422892
s556765	2.33	M	CG	N	White	N	2.64363636363636	3.18	NA	c98298	-0.532455125850603	-0.631966317072243
s124893	3	W	CG	Y	White	N	1.75909090909091	2.88	1.42	c10412	-1.41700058039606	-1.4843963590524
s767885	2.33	M	CG	N	BLNP	N	2.79857142857143	2.92	NA	c35945	-0.377520060915538	-0.243159850882336
s767885	3	M	CG	N	BLNP	N	3.17727272727273	2.92	NA	c20761	0.00118123778575985	0.135541447818962
s524089	2	W	CG	Y	White	N	2.33333333333333	2.07	2.96	c93068	-0.842758156153633	-0.91015393480998
s532039	0	W	FG	Y	BLNP	N	1.69275362318841	3.54	2.38	c73527	-1.48333786629856	-1.20399525332789
s445762	1	M	CG	N	White	N	1.896	3.29	2.94	c51487	-1.28009148948697	-1.37960268070861
s771614	3	M	FG	Y	BLNP	N	3.0812	2.85	2.9	c38077	-0.094891489486967	0.238323231290747
s771614	3.33	M	FG	Y	BLNP	N	3.20727272727273	2.85	2.9	c42952	0.0311812377857605	0.364395958563475
s188955	0	W	CG	Y	BLNP	N	2.67428571428571	2.5	NA	c98298	-0.501805775201253	-0.21627318111719
s208027	3	M	CG	N	White	N	3.2756	3.24	NA	c40570	0.0995085105130329	-2.68070860709457e-06
s577371	3	M	CG	N	White	N	3.165	3.96	NA	c79368	-0.0110914894869669	-0.110602680708607
s830770	1	M	FG	Y	BLNP	N	2.03304347826087	2.4	NA	c54195	-1.1430480112261	-0.809833290448383
s582057	2	W	CG	Y	BLNP	N	2.63095238095238	2.83	2	c38077	-0.545139108534586	-0.259606514450524
s577371	3	M	CG	N	White	N	3.15448275862069	3.96	NA	c54982	-0.0216087308662773	-0.121119922087917
s654648	0	M	FG	N	White	N	2.596	NA	2.68	c53927	-0.580091489486967	-0.593595191087268
s951542	3	M	FG	Y	BLNP	N	2.66814814814815	2.83	2.42	c40570	-0.507943341338819	-0.174728620561104
s371189	2	W	FG	N	White	N	2.88774193548387	3.07	NA	c40570	-0.288349554003096	-0.135771126787488
s402930	2	M	CG	N	White	N	3.13954545454545	3.36	NA	c40570	-0.0365460349415128	-0.136057226163153
s898566	3	W	CG	N	White	N	3.35801526717557	3.58	NA	c54982	0.181923777688606	-0.0569612984960668
s978074	0	W	CG	Y	BLNP	N	1.18636363636364	2.17	NA	c20761	-1.98972785312333	-1.70419525903927
s630986	4	M	CG	Y	White	N	3.76014285714286	3.55	3.71	c54982	0.58405136765589	0.543878276236345
s630986	3	M	CG	Y	White	N	3.83777777777778	3.57	3.71	c51487	0.66168628829081	0.621513196871265
s441995	2	W	CG	Y	BLNP	N	2.4144578313253	NA	2.52	c54982	-0.761633658161666	-0.476101064077603
s353996	2	M	FG	Y	BLNP	N	2.94090909090909	2.92	NA	c40570	-0.235182398577876	0.0980323221998383
s823365	2	M	CG	N	White	N	2.76666666666667	2.73	NA	c20761	-0.4094248228203	-0.50893601404194
s929072	2.33	M	CG	N	BLNP	N	3.40666666666667	NA	2.61	c93068	0.2305751771797	0.364935387212902
s706618	3	W	CG	N	White	N	3.46928571428571	3.68	NA	c40570	0.293194224798748	0.0543091486140752
s929072	1	M	CG	N	BLNP	N	3.13038461538462	NA	2.61	c54982	-0.0457068741023514	0.0886533359308506
s823365	2.33	M	CG	N	White	N	2.65142857142857	2.73	NA	c61464	-0.524662918058396	-0.624174109280036
s339595	2	W	CG	Y	White	N	3.17457627118644	2.87	3.63	c93068	-0.00151521830052603	-0.0689109969568729
s224603	2	M	CG	N	White	N	2.44153846153846	2.5	NA	c73527	-0.734553027948505	-0.834064219170145
s985239	2	W	CG	Y	White	N	2.63555555555556	NA	2.79	c93068	-0.540535933931412	-0.607931712587758
s985239	2	W	CG	Y	White	N	2.48	NA	2.79	c54982	-0.696091489486967	-0.763487268143314
s366495	3	W	CG	Y	White	N	3.93644444444444	4	4	c24535	0.760352954957477	0.69295717630113
s339595	3	W	CG	Y	White	N	3.1245	2.87	3.63	c54982	-0.0515914894869667	-0.118987268143314
s785530	2.66	W	CG	Y	BLNP	N	2.67363636363636	3.58	NA	c20761	-0.502455125850604	-0.216922531766541
s785530	2.66	W	CG	Y	BLNP	N	3.00285714285714	3.58	NA	c35945	-0.173234346629824	0.112298247454238
s597652	4	W	CG	N	White	N	4.07	NA	4	c24535	0.893908510513032	0.65502343432836
s462205	4	M	CG	N	White	N	4.15	4	NA	c58181	0.973908510513033	0.874397319291393
s462205	3.66	M	CG	N	White	N	4.09241379310345	4	NA	c57801	0.916322303616481	0.816811112394841
s984373	4	W	FG	Y	White	N	3.84224137931034	4	NA	c54982	0.666149889823378	0.867625104490476
s516753	2	W	CG	N	White	N	3.37909090909091	2.63	3	c73527	0.202999419603942	-0.0358856565807302
s516753	2.33	W	CG	N	White	N	3.36764705882353	2.63	3	c57484	0.191555569336562	-0.0473295068481105
s392341	2	M	CG	N	White	N	2.61011363636364	3.08	NA	c54982	-0.565977853123331	-0.665489044344971
[truncated: 8,250 more rows]
