# Supplementary material for: Online biology degree program broadens access for women, first-generation to college, and low-income students, but grade disparities remain
Source: PLoS One. 2020 Dec 11;15(12):e0243916. doi: 10.1371/journal.pone.0243916 (PMC7732118; doi:10.1371/journal.pone.0243916)
Supplement: S1 File — (ZIP) [file pone.0243916.s001.zip › gradesData (no W).csv]

ID	numericalGrade	Gender	CollegeGeneration	PellEligibility	RaceEthnicity	Online	GPAO	STD_HS_GPA	TRN_GPA	SectionCode	cwcGPAO	cwc2GPAO
s247681	1	W	CG	N	White	N	2.44473684210526	3.17	NA	c61662	-0.770534465113341	-0.995230578826561
s247681	3	W	CG	N	White	N	2.3863768115942	3.17	NA	c67869	-0.828894495624402	-1.05359060933762
s842140	4	W	CG	N	White	N	3.94285714285714	3.96	NA	c12985	0.727585835638539	0.502889721925319
s283675	2.66	W	CG	N	BLNP	N	3.45090909090909	3.46	3.81	c39924	0.235637783690487	0.239518231638239
s842140	4	W	CG	N	White	N	3.94545454545455	3.96	NA	c78292	0.730183238235941	0.505487124522721
s432505	2.33	W	CG	N	White	N	2.16666666666667	3.56	3	c72554	-1.04860464055194	-1.27330075426516
s675155	2	W	CG	Y	BLNP	N	2.3248	3.04	NA	c72554	-0.890471307218605	-0.612326184860199
s155729	3.33	M	CG	N	White	N	3.79153846153846	3.04	4	c12985	0.576267154319858	0.475669537555351
s568698	2.33	W	FG	Y	BLNP	N	2.49074074074074	3.93	3.53	c72554	-0.724530566477863	-0.436931169806809
s834394	4	W	CG	N	White	N	3.78236363636364	3.69	3.78	c67869	0.567092329145032	0.342396215431812
s220983	2	W	CG	N	BLNP	N	2.99	3.5	3.27	c12985	-0.225271307218604	-0.221390859270852
s220983	3.33	W	CG	N	BLNP	N	3.00272727272727	3.5	3.27	c55403	-0.212544034491332	-0.20866358654358
s668378	1	M	CG	N	White	N	2.97702702702703	3.68	2.91	c75160	-0.238244280191577	-0.338841896956084
s155729	3.66	M	CG	N	White	N	3.90545454545454	3.04	4	c56434	0.690183238235941	0.589585621471433
s839542	2.66	W	CG	N	White	N	3.5	3.96	3.95	c56434	0.284728692781396	0.0600325790681757
s422973	3	W	CG	N	BLNP	N	3.15	3.79	NA	c56434	-0.0652713072186044	-0.0613908592708521
s422973	3	W	CG	N	BLNP	N	3.30857142857143	3.79	NA	c12985	0.0933001213528244	0.0971805693005767
s387698	2.33	W	FG	N	White	N	2.36230769230769	3.17	NA	c19641	-0.852963614910912	-0.759893306953329
s387698	1	W	FG	N	White	N	2.34512820512821	3.17	NA	c61662	-0.870143102090399	-0.777072794132816
s642044	2	W	FG	Y	White	N	3.15860465116279	4	NA	c69133	-0.056666656055814	0.0870511541490759
s741862	2.66	W	CG	N	BLNP	N	2.82363636363636	3.21	NA	c56434	-0.391634943582241	-0.387754495634489
s741862	2.33	W	CG	N	BLNP	N	2.53769230769231	3.21	NA	c19641	-0.677578999526297	-0.673698551578545
s135631	3	W	CG	N	White	N	2.9064	3.43	NA	c62131	-0.308871307218604	-0.533567420931824
s935627	2	W	FG	Y	BLNP	N	3.03641025641026	2.97	NA	c69133	-0.178861050808348	0.108738345862707
s135631	2.33	W	CG	N	White	N	2.91606557377049	3.43	NA	c61662	-0.299205733448113	-0.523901847161333
s792230	3.33	M	CG	N	White	N	3.78	4	NA	c12985	0.564728692781395	0.464131076016888
s562865	1	W	FG	Y	BLNP	N	1.69413793103448	NA	2.85	c69133	-1.52113337618412	-1.23353397951307
s980919	4	W	CG	N	White	N	4	4	4	c56434	0.784728692781396	0.560032579068176
s980919	4	W	CG	N	White	N	4.01148148148148	4	4	c12985	0.796210174262877	0.571514060549657
s635963	0	W	CG	Y	White	N	2.01111111111111	3.3	2.57	c24182	-1.20416019610749	-1.25285292627649
s491576	0	W	FG	N	BLNP	N	0	2.69	2.23	c56434	-3.2152713072186	-2.87795367908017
s919322	4	W	CG	N	White	N	3.82272727272727	3.93	NA	c56434	0.607455965508669	0.382759851795449
s919322	4	W	CG	N	White	N	3.96571428571429	3.93	NA	c12985	0.750442978495681	0.525746864782461
s642044	2	W	FG	Y	White	N	3.05	4	NA	c62131	-0.165271307218605	-0.0215534970137146
s792230	3.66	M	CG	N	White	N	3.75514285714286	4	NA	c56434	0.539871549924253	0.439273933159746
s642162	2.33	W	FG	Y	White	N	1.92105263157895	NA	3.55	c25179	-1.29421867563966	-1.15050086543477
s373254	0	W	FG	Y	BLNP	N	2.69025641025641	2.93	2.78	c69133	-0.525014896962194	-0.23741550029114
s704812	4.33	W	CG	N	White	N	3.08410256410256	3.39	3.22	c37167	-0.13116874311604	-0.35586485682926
s738291	3	M	FG	Y	BLNP	N	3.25875	3.35	2.7	c62131	0.0434786927813953	0.386602811797242
s121746	2.33	M	CG	Y	BLNP	N	2.56470588235294	2.96	NA	c56434	-0.650565424865663	-0.476034992237187
s121746	2	M	CG	Y	BLNP	N	2.80166666666667	2.96	NA	c12985	-0.413604640551937	-0.239074207923461
s652042	3	M	FG	N	White	N	2.04142857142857	2.4	3.2	c39924	-1.17384273579003	-1.13624960627318
s652042	3.66	M	FG	N	White	N	3.31411764705882	2.4	3.2	c37167	0.0988463398402195	0.136439469357077
s899647	0	W	CG	N	BLNP	N	1.904	3.17	NA	c69133	-1.3112713072186	-1.30739085927085
s774009	3	M	FG	Y	BLNP	N	3.36219512195122	3.5	NA	c69133	0.146923814732615	0.490047933748461
s762728	2	W	FG	Y	BLNP	N	2.56347826086956	4	3.27	c72554	-0.651793046349039	-0.364193649677985
s774009	3	M	FG	Y	BLNP	N	3.38913793103448	3.5	NA	c62131	0.173866623815878	0.516990742831725
s441293	2	W	FG	N	BLNP	N	3.064	3.06	NA	c72554	-0.151271307218605	0.186046320919826
s431334	2	W	CG	N	White	N	2.28565217391304	3.32	4	c69133	-0.929619133305561	-1.15431524701878
s721464	4	M	CG	Y	BLNP	N	4.01105263157895	4	4	c39924	0.795781324360342	0.970311756988818
s883073	4	M	FG	Y	White	N	3.18481481481481	2.96	NA	c12985	-0.0304564924037898	-0.0786621691951037
s883073	3	M	FG	Y	White	N	3.44	2.96	NA	c56434	0.224728692781396	0.176523015990082
s276410	2	W	FG	N	BLNP	N	2.49090909090909	2.9	NA	c56434	-0.724362216309514	-0.387044588171083
s276410	2	W	FG	N	BLNP	N	2.33142857142857	2.9	NA	c12985	-0.883842735790033	-0.546525107651602
s266913	3	W	CG	N	White	N	4.02126315789474	3.75	4	c75160	0.805991850676133	0.581295736962913
s914834	0	W	CG	N	White	N	0.994	3.21	2.38	c69133	-2.2212713072186	-2.44596742093182
s198855	2.33	M	FG	Y	White	N	2.99951219512195	2.93	3.15	c69133	-0.215759112096653	-0.263964788887967
s128458	2	M	FG	N	White	N	2.33222222222222	1.93	NA	c72554	-0.883049084996382	-0.845455955479525
s513078	3.33	M	FG	Y	BLNP	N	3.15857142857143	2.5	NA	c12985	-0.056699878647176	0.286424240368671
s513078	3.33	M	FG	Y	BLNP	N	3.18761904761905	2.5	NA	c56434	-0.0276522595995563	0.31547185941629
s651579	2.66	W	FG	Y	BLNP	N	3.19571428571429	3.97	NA	c19641	-0.0195570215043182	0.268042375166736
s608940	4	M	CG	N	White	N	3.82272727272727	3.46	NA	c78292	0.607455965508669	0.506858348744162
s608940	4	M	CG	N	White	N	3.88666666666667	3.46	NA	c12985	0.671395359448062	0.570797742683555
s245526	4	W	FG	N	White	N	3.26303797468354	3.89	NA	c75160	0.0477666674649404	0.140836975422523
s653625	2.66	W	CG	N	BLNP	N	3.29870967741935	3.59	NA	c99708	0.0834383702007502	0.0873188181485025
s653625	3	W	CG	N	BLNP	N	3.36833333333333	3.59	NA	c19096	0.153062026114729	0.156942474062482
s887616	1	W	CG	Y	White	N	1.42428571428571	2.57	2.49	c40537	-1.79098559293289	-1.83967832310189
s128939	3.33	W	FG	N	BLNP	N	3.86170212765957	3.5	NA	c69133	0.64643082044097	0.983748448579401
s609045	0	W	FG	N	BLNP	N	2.41176470588235	3.36	2.25	c75160	-0.803506601336252	-0.466188973197821
s783026	0	M	FG	Y	BLNP	N	1.76538461538462	2.81	NA	c72554	-1.44988669183399	-1.10676257281814
s178656	3.33	M	CG	N	White	N	2.308	3.6	2.58	c66218	-0.907271307218604	-1.00786892398311
s314983	4.33	M	FG	N	White	N	4.246	3.04	4	c39924	1.0307286927814	1.06832182229825
s314983	4.33	M	FG	N	White	N	4.27375	3.04	4	c19641	1.0584786927814	1.09607182229825
s500586	3.66	W	CG	N	BLNP	N	3.73636363636364	NA	3.03	c69133	0.521092329145032	0.524972777092784
s500586	4	W	CG	N	BLNP	N	3.69661538461538	NA	3.03	c62131	0.48134407739678	0.485224525344532
s995856	3	W	CG	N	BLNP	N	3.57357142857143	4	NA	c75160	0.358300121352824	0.362180569300576
s758690	3	W	CG	N	White	N	3.71290322580645	3.95	NA	c62131	0.497631918587848	0.272935804874628
s424605	2.66	M	CG	N	White	N	3.70268292682927	3.46	4	c69133	0.487411619610664	0.386814002846157
s548176	1	W	CG	Y	White	N	2.798	2.96	4	c12985	-0.417271307218605	-0.465964037387602
s984758	4	M	FG	Y	White	N	3.95733333333333	3.93	NA	c99708	0.742062026114729	0.693856349323415
s548176	2.66	W	CG	Y	White	N	3.108	2.96	4	c56434	-0.107271307218605	-0.155964037387602
s392341	3	M	CG	N	White	N	3.234	3.08	NA	c39924	0.0187286927813957	-0.0818689239831114
s758690	2	W	CG	N	White	N	3.78909090909091	3.95	NA	c17988	0.573819601872305	0.349123488159085
s424605	3	M	CG	N	White	N	3.4515	3.46	4	c62131	0.236228692781396	0.135631076016889
s145055	3	M	FG	Y	White	N	3.3	NA	3	c67869	0.0847286927813955	0.0365230159900816
s108062	0	W	FG	Y	BLNP	N	2.82666666666667	3.59	NA	c19641	-0.388604640551938	-0.101005243880883
s108062	0	W	FG	Y	BLNP	N	3.10555555555556	3.59	NA	c61662	-0.109715751663049	0.177883645008006
s145055	4	M	FG	Y	White	N	3.28076923076923	NA	3	c23535	0.0654979235506268	0.0172922467593128
s195106	2	M	CG	N	White	N	3.34375	3.76	3	c75160	0.128478692781396	0.0278810760168886
s997427	3	W	CG	N	White	N	3.27870967741935	3.46	NA	c62131	0.0634383702007506	-0.161257743512469
s407831	2	M	FG	N	BLNP	N	3.43	3.04	NA	c56434	0.214728692781396	0.547626070501172
s407831	1	M	FG	N	BLNP	N	2.76538461538461	3.04	NA	c12985	-0.449886691833989	-0.116989314114214
s445520	2	M	CG	Y	BLNP	N	2.48756756756757	2.94	0.88	c19096	-0.727703739651037	-0.553173307022561
s445520	3	M	CG	Y	BLNP	N	2.39607843137255	2.94	0.88	c37167	-0.819192875846055	-0.644662443217579
s652878	2	W	FG	Y	BLNP	N	2.9	3.6	4	c69133	-0.315271307218604	-0.0276719105475496
s278560	2	W	FG	N	White	N	2.84951219512195	3.83	3.46	c40537	-0.365759112096653	-0.27268880413907
s283675	2	W	CG	N	BLNP	N	3.02185185185185	3.46	3.81	c19641	-0.193419455366752	-0.189539007419
s780996	4	W	FG	Y	White	N	3.54285714285714	4	NA	c12985	0.327585835638539	0.471303645843429
s780996	3.66	W	FG	Y	White	N	3.3	4	NA	c78292	0.0847286927813955	0.228446502986285
s874686	1	M	FG	N	White	N	2.6008	2.61	NA	c72554	-0.614471307218604	-0.576878177701747
s681660	2	M	CG	Y	BLNP	N	3.245	2.86	NA	c39924	0.0297286927813958	0.204259125409872
s681660	3	M	CG	Y	BLNP	N	3.06888888888889	2.86	NA	c25179	-0.146382418329715	0.0281480142987607
s421389	3.33	M	CG	N	White	N	3.40682926829268	3.53	NA	c61662	0.191557961074079	0.0909603443095719
s421389	3	M	CG	N	White	N	3.4728813559322	3.53	NA	c62131	0.257610048713599	0.157012431949092
s395256	2	W	FG	Y	BLNP	N	2.891	3.29	NA	c69133	-0.324271307218604	-0.0366719105475499
s127603	1	W	FG	Y	White	N	2.834	3.5	2.98	c61662	-0.381271307218604	-0.237553497013714
s127603	2.66	W	FG	Y	White	N	2.84666666666667	3.5	2.98	c19641	-0.368604640551938	-0.224886830347048
s853659	2.33	M	FG	N	White	N	3.61414634146341	3.86	NA	c69133	0.39887503424481	0.436468163761668
s786722	2.33	M	CG	Y	BLNP	N	2.59	3.14	NA	c72554	-0.625271307218604	-0.450740874590128
s390017	1	W	FG	Y	BLNP	N	2.33714285714286	3.32	3.35	c19096	-0.878128450075747	-0.590529053404692
s786722	1	M	CG	Y	BLNP	N	2.81363636363636	3.14	NA	c56434	-0.40163494358224	-0.227104510953764
s390017	2	W	FG	Y	BLNP	N	2.27222222222222	3.32	3.35	c12985	-0.943049084996382	-0.655449688325328
s352253	3.33	W	FG	Y	White	N	3.99692307692308	NA	3.91	c61662	0.781651769704473	0.925369579909363
s227959	3.33	W	CG	N	BLNP	N	3.76636363636364	4	NA	c69133	0.551092329145032	0.554972777092784
s167976	3.33	W	FG	N	White	N	3.2595652173913	4	3.17	c72554	0.0442939101727	0.137364218130283
s391485	3.66	M	FG	Y	White	N	3.996	3.63	4	c55403	0.780728692781396	0.732523015990082
s391485	3.66	M	FG	Y	White	N	3.93555555555556	3.63	NA	c12985	0.720284248336951	0.672078571545637
s951440	3	W	FG	Y	White	N	3.20666666666667	3.61	4	c12985	-0.00860464055193777	0.135113169652952
s697161	3.33	W	FG	Y	White	N	3.03	3.68	3.14	c56434	-0.185271307218605	-0.0415534970137146
s833640	2	M	FG	Y	White	N	3.21739130434783	3.31	NA	c19096	0.00211999712922184	-0.0460856796620921
s344708	1	M	FG	Y	White	N	3.21547169811321	3.93	NA	c37167	0.000200390894603331	-0.0480052858967106
s833640	2.66	M	FG	Y	White	N	3.24548387096774	3.31	NA	c19641	0.0302125637491373	-0.0179931130421767
s697161	3	W	FG	Y	White	N	3.315	3.68	3.14	c12985	0.0997286927813956	0.243446502986286
s736495	2.33	W	FG	Y	BLNP	N	1.88	3.58	3.71	c56434	-1.3352713072186	-1.04767191054755
s888486	3	W	FG	Y	White	N	2.9682	3.38	2.51	c75160	-0.247071307218604	-0.103353497013714
s860572	3	W	CG	N	White	N	3.01142857142857	3.77	4	c12985	-0.203842735790033	-0.428538849503253
s921934	4.33	M	CG	N	White	N	4.20727272727273	4	NA	c78292	0.992001420054123	0.891403803289616
s860572	2.33	W	CG	N	White	N	3.36636363636364	3.77	4	c56434	0.151092329145031	-0.0736037845681885
s736495	3	W	FG	Y	BLNP	N	2.74173913043478	3.58	3.71	c12985	-0.473532176783822	-0.185932780112768
s144881	3	M	CG	N	BLNP	N	3.3804347826087	3.43	NA	c19096	0.165163475390091	0.285367086386736
s967962	3	W	FG	N	White	N	3.68266666666667	NA	3.53	c75160	0.467395359448062	0.560465667405645
s242971	1	W	CG	Y	White	N	3.112	3.1	NA	c69133	-0.103271307218605	-0.151964037387602
s242971	3	W	CG	Y	White	N	3.23692307692308	3.1	NA	c19641	0.0216517697044729	-0.0270409604645243
s315172	3	W	FG	Y	White	N	3.52868421052632	NA	3.51	c75160	0.313412903307712	0.457130713512602
s310638	4.33	M	CG	N	White	N	4.20727272727273	4	NA	c78292	0.992001420054123	0.891403803289616
s310638	4.33	M	CG	N	White	N	4.2372	4	NA	c16215	1.0219286927814	0.921331076016889
s811336	3	M	FG	Y	White	N	2.98918918918919	NA	2.74	c75160	-0.226082118029415	-0.274287794820729
s144881	3.33	M	CG	N	BLNP	N	3.4575	3.43	NA	c99708	0.242228692781396	0.362432303778041
s921934	4.33	M	CG	N	White	N	4.20428571428571	4	NA	c16215	0.98901440706711	0.888416790302603
s274743	1	W	CG	Y	White	N	2.21363636363636	3.21	NA	c56434	-1.00163494358224	-1.05032767375124
s947214	3.33	W	CG	Y	White	N	3.78333333333333	4	NA	c56434	0.568062026114729	0.519369295945732
s947214	4	W	CG	Y	White	N	3.71296296296296	4	NA	c12985	0.497691655744358	0.448998925575361
s464186	3.33	W	CG	Y	White	N	3.03193548387097	3.61	3.4	c37167	-0.183335823347637	-0.232028553516634
s777392	1	M	CG	N	BLNP	N	1.72272727272727	2.9	NA	c56434	-1.49254403449133	-1.37234042349469
s951440	3	W	FG	Y	White	N	3.406	3.61	4	c55403	0.190728692781396	0.334446502986286
s432776	2	M	CG	N	White	N	3.25555555555556	3.81	3.38	c62131	0.0402842483369508	-0.0603133684275563
s432776	2	M	CG	N	White	N	4.03	3.81	3.38	c69133	0.814728692781396	0.714131076016889
s777392	2	M	CG	N	BLNP	N	1.76190476190476	2.9	NA	c72554	-1.45336654531384	-1.3331629343172
s621232	2.66	M	CG	N	White	N	2.67363636363636	3.5	NA	c56434	-0.541634943582241	-0.642232560346748
s621232	3	M	CG	N	White	N	2.56571428571429	3.5	NA	c12985	-0.649557021504318	-0.750154638268826
s660070	3	M	CG	N	White	N	2.13	2.89	NA	c56434	-1.0852713072186	-1.18586892398311
s271330	4.33	W	CG	Y	White	N	3.93454545454545	4	NA	c56434	0.71927414732685	0.670581417157853
s271330	4	W	CG	Y	White	N	4.14086956521739	4	NA	c12985	0.925598257998787	0.87690552782979
s508338	3	W	CG	Y	White	N	3.37770491803279	3.69	3.46	c62131	0.162433610814182	0.113740880645185
s508338	2.33	W	CG	Y	White	N	3.46904761904762	3.69	3.46	c69133	0.253776311829015	0.205083581660018
s714221	1	M	CG	N	White	N	0.717142857142857	2.64	NA	c56434	-2.49812845007575	-2.59872606684025
s660070	2	M	CG	N	White	N	2.33833333333333	2.89	NA	c12985	-0.876937973885271	-0.977535590649778
s825571	3	M	CG	N	BLNP	N	2.92263157894737	2.9	2.44	c24182	-0.292639728271236	-0.172436117274591
s194497	2	M	FG	Y	White	N	2.80166666666667	3.04	2.55	c75160	-0.413604640551937	-0.461810317343251
s604563	3	W	CG	Y	White	N	3.53684210526316	2.96	3.83	c75160	0.321570798044553	0.272878067875556
s825571	2.66	M	CG	N	BLNP	N	2.778	2.9	2.44	c19641	-0.437271307218604	-0.317067696221959
s848348	0	M	FG	Y	White	N	2.30627906976744	2.89	NA	c69133	-0.908992237451163	-0.957197914242477
s762888	1	M	FG	Y	White	N	1	NA	2.05	c56434	-2.2152713072186	-2.26347698400992
s762888	3	M	FG	Y	White	N	1.9375	NA	2.05	c72554	-1.2777713072186	-1.32597698400992
s596562	2.33	W	FG	Y	BLNP	N	2.38833333333333	2.79	NA	c12985	-0.826937973885271	-0.539338577214217
s732192	1	W	FG	Y	White	N	2.00571428571429	3.31	NA	c56434	-1.20955702150432	-1.06583921129943
s419044	3	W	FG	Y	BLNP	N	2.63181818181818	3.63	NA	c56434	-0.583453125400422	-0.295853728729368
s477733	2	W	FG	Y	White	N	2.70714285714286	3.73	NA	c56434	-0.508128450075747	-0.364410639870857
s563893	2	W	FG	N	White	N	3.088	3.37	3.19	c75160	-0.127271307218604	-0.0342009992610217
s293884	4	M	CG	N	BLNP	N	3.24296296296296	3	3.7	c62131	0.0276916557443587	0.147895266741003
s205144	2	M	CG	N	BLNP	N	2.91153846153846	3.54	NA	c12985	-0.303732845680142	-0.183529234683498
s205144	2.66	M	CG	N	BLNP	N	2.90545454545454	3.54	NA	c56434	-0.309816761764059	-0.189613150767415
s782202	2	W	FG	N	White	N	1.76529411764706	2.96	2.88	c19641	-1.44997718957155	-1.35690688161396
s118292	3	W	CG	Y	White	N	3.6405	3.82	4	c93518	0.425228692781396	0.376535962612398
s118292	2.66	W	CG	Y	White	N	3.66975609756098	3.82	4	c69133	0.454484790342371	0.405792060173374
s293884	3.33	M	CG	N	BLNP	N	3.0316393442623	3	3.7	c69133	-0.183631962956309	-0.0634283519596646
s710641	1	M	FG	N	BLNP	N	2.872	2.78	NA	c12985	-0.343271307218604	-0.010373929498829
s710641	2.33	M	FG	N	BLNP	N	2.56571428571429	2.78	NA	c55403	-0.649557021504318	-0.316659643784543
s239250	3.66	M	FG	Y	White	N	3.89048780487805	3.96	4	c69133	0.675216497659444	0.62701082086813
s239250	4	M	FG	Y	White	N	3.916	3.96	4	c62131	0.700728692781396	0.652523015990082
s173404	4	W	CG	N	White	N	3.97692307692308	3.96	NA	c72554	0.761651769704473	0.536955655991253
s400616	2.66	M	CG	N	White	N	3.25428571428571	3.75	NA	c12985	0.0390144070671101	-0.0615832096973969
s400616	3.33	M	CG	N	White	N	3.30272727272727	3.75	NA	c56434	0.0874559655086684	-0.0131416512558387
s141639	2	M	CG	N	White	N	2.94190476190476	3.77	3.47	c69133	-0.273366545313842	-0.373964162078349
s758360	2	M	CG	N	White	N	2.84444444444444	3.25	3	c62131	-0.37082686277416	-0.471424479538667
s758360	2.66	M	CG	N	White	N	2.67105263157895	3.25	3	c69133	-0.544218675639657	-0.644816292404164
s481079	1	W	CG	Y	White	N	2.66137931034483	2.36	NA	c12985	-0.553891996873777	-0.602584727042774
s155558	4	M	CG	N	White	N	3.81827586206897	3.72	NA	c39393	0.603004554850362	0.502406938085854
s419044	2.33	W	FG	Y	BLNP	N	2.8752	3.63	NA	c12985	-0.340071307218604	-0.05247191054755
s231189	2	W	FG	Y	BLNP	N	2.78	3.27	2.77	c61662	-0.435271307218604	-0.14767191054755
s634453	3	M	CG	N	White	N	3.46237288135593	3.42	NA	c62131	0.247101574137328	0.146503957372821
s634453	3	M	CG	N	White	N	3.4609756097561	3.42	NA	c61662	0.245704302537493	0.145106685772986
s500678	3.66	W	CG	N	White	N	3.95511627906977	3.96	NA	c69133	0.739844971851163	0.515148858137943
s848876	4	W	CG	Y	White	N	3.87428571428571	4	NA	c12985	0.65901440706711	0.610321676898113
s848876	4	W	CG	Y	White	N	4	4	NA	c78292	0.784728692781396	0.736035962612398
s801977	2.66	M	FG	Y	White	N	2.91333333333333	3.43	2.3	c37167	-0.301937973885271	-0.350143650676585
s481693	2	W	FG	Y	White	N	2.02571428571429	3.47	2.77	c72554	-1.18955702150432	-1.04583921129943
s291781	3	M	CG	N	BLNP	N	3.29714285714286	3.4	4	c12985	0.0818715499242524	0.202075160920897
s436432	4	M	CG	N	BLNP	N	4.1041095890411	3.88	4	c75160	0.888838281822491	1.00904189281914
s624383	4	M	FG	Y	White	N	4	3.7	NA	c24182	0.784728692781396	0.736523015990082
s624383	4	M	FG	Y	White	N	3.93111111111111	3.7	NA	c40537	0.715839803892507	0.667634127101193
s377369	0	M	FG	Y	White	N	0	2.94	2.67	c39924	-3.2152713072186	-3.26347698400992
s134526	2	W	FG	Y	White	N	3.18920454545455	3.38	NA	c75160	-0.0260667617640591	0.117651048440831
s112188	2	M	CG	Y	White	N	2.09782608695652	2.89	NA	c19641	-1.11744522026208	-1.16787903499447
s109796	3	M	CG	N	White	N	3.42428571428571	2.93	2.93	c61662	0.20901440706711	0.108416790302603
s682235	3	W	FG	N	White	N	3.3885	3.23	NA	c62131	0.173228692781396	0.266299000738978
s682235	3.66	W	FG	N	White	N	3.24380952380952	3.23	NA	c69133	0.0285382165909196	0.121608524548502
s466598	0	W	CG	Y	BLNP	N	2.67966101694915	NA	NA	c62131	-0.535610290269452	-0.257465167911046
s466598	2.33	W	CG	Y	BLNP	N	2.80095238095238	NA	NA	c69133	-0.414318926266224	-0.136173803907818
s150056	1	M	CG	N	BLNP	N	2.2508	NA	2.68	c62131	-0.964471307218604	-0.84426769622196
s127182	1	W	CG	Y	BLNP	N	2.33826086956522	3.11	3.25	c72554	-0.877010437653387	-0.598865315294981
s712164	4	W	CG	Y	BLNP	N	4.0904347826087	3.81	3.95	c62131	0.875163475390091	1.1533085977485
s734591	3	M	FG	Y	BLNP	N	2.89971428571429	2.71	NA	c55403	-0.315557021504318	0.0275670975115281
s652160	2.66	W	FG	N	BLNP	N	3.52348837209302	3.89	4	c69133	0.308217064874419	0.645534693012849
s648390	3.33	M	CG	Y	White	N	3.59923076923077	3.75	4	c40537	0.383959462012165	0.333525647279781
s142589	0	W	CG	N	White	N	2.36518518518519	2.89	NA	c19096	-0.850086122033419	-1.07478223574664
s776815	3.33	W	FG	Y	White	N	3.17727272727273	3.68	NA	c69133	-0.0379985799458766	0.105719230259013
s776815	4	W	FG	Y	White	N	3.34950819672131	3.68	NA	c62131	0.134236889502707	0.277954699707597
s712164	4.33	W	CG	Y	BLNP	N	3.99777777777778	3.81	3.95	c69133	0.782506470559173	1.06065159291758
s734591	2	M	FG	Y	BLNP	N	2.8748	2.71	NA	c12985	-0.340471307218604	0.00265281179724219
s827231	3.33	M	CG	N	White	N	3.27545454545455	3.59	NA	c56434	0.0601832382359411	-0.040414378528566
s827231	3	M	CG	N	White	N	3.33142857142857	3.59	NA	c12985	0.116157264209967	0.01555964744546
s879774	3	M	CG	N	BLNP	N	2.44	3.47	3	c72554	-0.775271307218604	-0.65506769622196
s197928	0	W	CG	Y	White	N	1.935	NA	2.86	c62131	-1.2802713072186	-1.3289640373876
s988098	2.66	M	CG	N	White	N	3.02636363636364	2.61	NA	c72554	-0.188907670854968	-0.289505287619475
s704648	2.33	M	FG	Y	BLNP	N	2.87578947368421	3.46	NA	c37167	-0.339481833534394	0.0036422854814524
s403916	4.33	W	FG	Y	BLNP	N	2.88947368421053	3.2	3.25	c61662	-0.325797623008078	-0.0381982263370237
s203230	2	W	CG	Y	BLNP	N	2.1276	3.36	3.04	c12985	-1.0876713072186	-0.809526184860199
s203230	2	W	CG	Y	BLNP	N	1.398	3.36	3.04	c56434	-1.8172713072186	-1.5391261848602
s536806	3.33	M	CG	N	BLNP	N	2.15307692307692	2.9	2.8	c24182	-1.06219438414168	-0.941990773145037
s296349	3.33	W	CG	N	White	N	3.50560975609756	3.68	3.52	c69133	0.290338448878957	0.0656423351657369
s296349	4	W	CG	N	White	N	3.54696428571429	3.68	3.52	c62131	0.331692978495681	0.106996864782461
s492759	4	W	CG	Y	White	N	2.8525	3.89	3.15	c62131	-0.362771307218605	-0.411464037387602
s291781	3	M	CG	N	BLNP	N	3.02727272727273	3.4	4	c56434	-0.187998579945877	-0.067794968949233
s457879	3	M	CG	Y	BLNP	N	3.53409090909091	2	3.59	c75160	0.318819601872305	0.493350034500781
s665267	3	W	CG	Y	White	N	2.40485294117647	3.52	NA	c75160	-0.810418366042134	-0.859111096211131
s639316	2.66	W	FG	N	White	N	3.40285714285714	3.96	NA	c12985	0.187585835638539	0.280656143596121
s639316	3	W	FG	N	White	N	3.57272727272727	3.96	NA	c56434	0.357455965508668	0.450526273466251
s360320	2	M	CG	N	BLNP	N	3.06029411764706	3.77	4	c75160	-0.154977189571546	-0.0347735785749013
s675290	4	M	CG	Y	White	N	3.90454545454545	3.77	4	c72554	0.68927414732685	0.638840332594466
s530053	4	W	FG	Y	BLNP	N	3.6627027027027	3.96	4	c69133	0.447431395484099	0.735030792155153
s713619	3	W	CG	N	White	N	2.58666666666667	3.44	3.51	c78292	-0.628604640551938	-0.853300754265158
s108118	4	M	CG	Y	White	N	4.04387096774194	NA	3.52	c75160	0.828599660523331	0.778165845790947
s141726	3.33	W	FG	Y	BLNP	N	3.23389830508475	3.52	3.27	c69133	0.0186269978661415	0.306226394537196
s184799	2	M	CG	N	BLNP	N	2.71797297297297	2.77	NA	c75160	-0.497298334245631	-0.377094723248987
s121009	2	W	FG	Y	BLNP	N	2.57444444444444	3.6	NA	c63240	-0.64082686277416	-0.353227466103105
s686505	3	W	CG	Y	BLNP	N	3.45714285714286	3.86	NA	c12985	0.241871549924253	0.520016672282658
s686505	3.33	W	CG	Y	BLNP	N	3.54818181818182	3.86	NA	c56434	0.332910510963214	0.611055633321619
s187177	4	M	CG	Y	White	N	3.85282051282051	4	4	c38824	0.637549205601908	0.587115390869524
s453501	4	W	CG	N	White	N	3.25714285714286	3.75	NA	c12985	0.0418715499242528	-0.182824563788967
s453501	3.33	W	CG	N	White	N	3.09818181818182	3.75	NA	c56434	-0.117089489036786	-0.341785602750006
s187177	4	M	CG	Y	White	N	3.89569892473118	4	4	c40537	0.680427617512579	0.629993802780194
s109796	3	M	CG	N	White	N	3.2912	2.93	2.96	c62131	0.0759286927813956	-0.0246689239831115
s835977	4	W	FG	Y	BLNP	N	4.07666666666667	4	NA	c66218	0.861395359448063	1.14899475611912
s973590	3	W	CG	N	White	N	3.36081632653061	NA	3.12	c75160	0.145545019312008	-0.0791510944012117
s910873	0	W	FG	Y	White	N	1.28857142857143	NA	3.47	c56434	-1.92669987864718	-1.78298206844229
s951521	3	W	CG	Y	White	N	3.13565217391304	4	3.46	c75160	-0.0796191333055609	-0.128311863474558
s325807	4	M	FG	N	BLNP	N	3.93111111111111	3.25	NA	c72554	0.715839803892507	1.04873718161228
s704648	3	M	FG	Y	BLNP	N	3	3.46	NA	c10040	-0.215271307218604	0.127852811797242
s587375	1	W	FG	Y	BLNP	N	2.04864864864865	NA	3.04	c75160	-1.16662265856996	-0.879023261898901
s587375	2	W	FG	Y	BLNP	N	1.95714285714286	NA	3.04	c62131	-1.25812845007575	-0.970529053404693
s835977	4	W	FG	Y	BLNP	N	4.0735	4	NA	c62131	0.858228692781396	1.14582808945245
s447195	2.66	W	CG	N	White	N	2.89210526315789	NA	3.45	c37167	-0.323166044060709	-0.547862157773929
s697335	3.66	W	CG	N	White	N	3.92285714285714	3.75	NA	c12985	0.707585835638539	0.482889721925319
s697335	4	W	CG	N	White	N	4.09545454545455	3.75	NA	c56434	0.880183238235941	0.655487124522721
s492115	4	M	CG	Y	White	N	4.08	NA	3.5	c24425	0.864728692781395	0.81429487804901
s492115	3.33	M	CG	Y	White	N	4.02515151515152	NA	3.5	c19641	0.809880207932911	0.759446393200526
s783026	1	M	FG	Y	BLNP	N	2.71285714285714	2.81	NA	c56434	-0.502414164361462	-0.159290045345615
s988074	1	M	CG	Y	White	N	2.333	2.32	3	c75160	-0.882271307218604	-0.932705121950989
s754637	3.66	W	CG	N	White	N	3.86571428571429	3.88	NA	c12985	0.650442978495681	0.425746864782461
s754637	3.33	W	CG	N	White	N	3.82090909090909	3.88	NA	c56434	0.605637783690486	0.380941669977267
s559397	2.33	M	CG	N	White	N	3.29923076923077	3.25	NA	c72554	0.0839594620121651	-0.016638154752342
s467456	2.33	W	CG	N	BLNP	N	3.26746666666667	3.69	3.2	c19641	0.0521953594480626	0.056075807395815
s806045	4.33	W	CG	N	White	N	4.05571428571429	4	NA	c72554	0.840442978495682	0.615746864782462
s384635	1	W	FG	Y	BLNP	N	3.08888888888889	NA	2.55	c39924	-0.126382418329716	0.161216978341339
s173573	4	W	CG	Y	BLNP	N	4.03121621621622	4	NA	c93518	0.815944908997612	1.09409003135602
s173573	4	W	CG	Y	BLNP	N	4.0216	4	NA	c17988	0.806328692781395	1.0844738151398
s995284	3.33	M	CG	N	White	N	3.09818181818182	3.52	NA	c56434	-0.117089489036786	-0.217687105801293
s151159	3.66	W	CG	Y	White	N	3.01833333333333	3.48	3.02	c12985	-0.196937973885271	-0.245630704054268
s151159	3.33	W	CG	Y	White	N	3.12	3.48	3.02	c56434	-0.0952713072186042	-0.143964037387601
s770792	3.33	W	CG	Y	White	N	3.66222222222222	3.26	3.65	c69133	0.446950915003618	0.398258184834621
s770792	3	W	CG	Y	White	N	3.57652173913043	3.26	3.65	c62131	0.36125043191183	0.312557701742833
s703215	3	M	FG	Y	BLNP	N	3.238	NA	2.72	c19641	0.0227286927813952	0.365852811797242
s350507	1	M	FG	Y	BLNP	N	2.80931034482759	3.35	NA	c12985	-0.405960962391018	-0.0628368433751718
s350507	2.33	M	FG	Y	BLNP	N	3.09363636363636	3.35	NA	c55403	-0.121634943582241	0.221489175433606
s229158	3	W	FG	Y	BLNP	N	2.92317073170732	3.85	3.54	c69133	-0.292100575511288	-0.00450117884023316
s892377	2	W	FG	Y	BLNP	N	2.94641509433962	3.32	NA	c37167	-0.268856212878982	0.0187431837920728
s294643	2.33	W	CG	Y	BLNP	N	2.86508771929825	3.23	3.5	c19641	-0.350183587920359	-0.072038465561953
s294643	2.33	W	CG	Y	BLNP	N	2.89666666666667	3.23	3.5	c10040	-0.318604640551938	-0.0404595181935323
s892377	2	W	FG	Y	BLNP	N	3.20783783783784	3.32	NA	c19096	-0.0074334693807665	0.280165927290288
s822479	0	W	FG	N	BLNP	N	1.69166666666667	3	1.65	c56434	-1.52360464055194	-1.18628701241351
s430541	2.66	W	CG	N	White	N	3.17818181818182	3.58	2.81	c56434	-0.0370894890367861	-0.261785602750006
s987536	2	W	CG	N	White	N	2.91259259259259	3.65	3.05	c75160	-0.302678714626012	-0.527374828339232
s430541	3	W	CG	N	White	N	3.27428571428571	3.58	2.81	c12985	0.0590144070671101	-0.16568170664611
s714627	4	W	CG	N	White	N	4.16813559322034	3.93	3.92	c93518	0.952864286001735	0.728168172288515
s714627	4.33	W	CG	N	White	N	4.15545454545455	3.93	3.92	c17988	0.940183238235941	0.715487124522721
s269271	0	M	FG	Y	White	N	1.85769230769231	3.08	NA	c82819	-1.3575789995263	-1.40578467631761
s812819	4	W	CG	N	White	N	3.42112359550562	3.97	NA	c62131	0.205852288287014	-0.018843825426206
s812819	3	W	CG	N	White	N	3.47535211267606	3.97	NA	c61662	0.260080805457452	0.0353846917442322
s460823	1	W	CG	N	White	N	2.50260869565217	3.06	2.66	c37167	-0.712662611566431	-0.937358725279651
s191056	1	W	FG	Y	BLNP	N	2.40785714285714	3.41	3.8	c75160	-0.807414164361461	-0.519814767690407
s460823	2	W	CG	N	White	N	1.33555555555556	3.17	2.75	c39924	-1.87971575166305	-2.10441186537627
s543434	2	W	CG	N	White	N	3.1475	NA	3.68	c62131	-0.0677713072186039	-0.292467420931824
s543434	2	W	CG	N	White	N	3.232	NA	3.68	c69133	0.0167286927813959	-0.207967420931824
s905469	3	W	CG	N	White	N	3.27068493150685	3.67	NA	c75160	0.0554136242882448	-0.169282489424975
s420563	1	M	FG	Y	BLNP	N	2.93161764705882	3.04	NA	c75160	-0.283653660159781	0.0594704588560657
s420563	2	M	FG	Y	BLNP	N	2.93648648648649	3.04	NA	c62131	-0.278784820732118	0.0643392982837283
s848494	4	W	CG	Y	White	N	3.82272727272727	3.43	3.5	c78292	0.607455965508669	0.558763235339672
s848494	4	W	CG	Y	White	N	3.884	3.43	3.5	c12985	0.668728692781396	0.620035962612398
s603607	3	W	FG	Y	BLNP	N	3.532	NA	NA	c61662	0.316728692781396	0.60432808945245
s982029	1	M	FG	Y	White	N	3.47826086956522	3.14	3.57	c61662	0.262989562346613	0.214783885555299
s603607	2	W	FG	Y	BLNP	N	3.26	NA	NA	c62131	0.0447286927813959	0.33232808945245
s109862	4	M	CG	Y	BLNP	N	3.90896551724138	3.73	NA	c12985	0.693694210022775	0.868224642651251
s385103	4	W	CG	N	White	N	4.13655172413793	4	NA	c72554	0.921280416919327	0.696584303206107
s129483	2	W	FG	Y	BLNP	N	2.76195121951219	3.25	3.25	c62131	-0.453320087706409	-0.165720691035355
s105407	1	M	CG	N	BLNP	N	2.63179487179487	3.04	NA	c19096	-0.583476435423733	-0.463272824427088
s279033	3	M	CG	N	White	N	3.75428571428571	3.43	3.72	c61662	0.53901440706711	0.438416790302603
s985600	2	W	FG	N	White	N	3.0965	3.44	2.94	c75160	-0.118771307218604	-0.0257009992610215
s150886	1	W	FG	Y	White	N	2.38461538461538	2.93	NA	c12985	-0.83065592260322	-0.68693811239833
s109862	4	M	CG	Y	BLNP	N	3.82666666666667	3.73	NA	c78292	0.611395359448062	0.785925792076538
s663070	3.66	W	CG	N	White	N	4.00090909090909	3.71	3	c56434	0.785637783690487	0.560941669977267
s663070	4	W	CG	N	White	N	3.97703703703704	3.71	3	c12985	0.761765729818432	0.537069616105212
s155041	4	W	CG	Y	White	N	3.43103448275862	3.96	NA	c61655	0.215763175540016	0.167070445371019
s150886	2.33	W	FG	Y	White	N	2.255	2.93	NA	c56434	-0.960271307218604	-0.816553497013714
s886482	3.66	M	CG	N	White	N	3.87818181818182	3.31	3.71	c56434	0.662910510963214	0.562312894198707
s412469	2.33	M	FG	Y	White	N	2.75	3.38	3.18	c56434	-0.465271307218604	-0.513476984009918
s886482	4	M	CG	N	White	N	4.03461538461538	3.31	3.71	c12985	0.81934407739678	0.718746460632273
s247309	2	M	CG	N	BLNP	N	3.26206896551724	3.68	NA	c62131	0.0467976582986371	0.167001269295282
s247309	2.66	M	CG	N	BLNP	N	3.39232558139535	3.68	NA	c69133	0.177054274176744	0.297257885173389
s824337	2	W	FG	Y	White	N	3.07027027027027	NA	3.45	c75160	-0.145001036948334	-0.00128322674344394
s545355	3	M	CG	Y	White	N	3.31695652173913	3.64	2.97	c40537	0.101685214520526	0.0512513997881419
s545355	3	M	CG	Y	White	N	3.728	3.64	2.97	c24182	0.512728692781396	0.462294878049011
s765709	0	W	CG	Y	BLNP	N	2.45454545454545	3.13	NA	c72554	-0.76072585267315	-0.482580730314744
s630296	0	M	FG	Y	BLNP	N	1.5544	2.85	NA	c72554	-1.6608713072186	-1.31774718820276
s457437	3.66	M	FG	Y	White	N	3.79297297297297	3.56	3.78	c19641	0.577701665754368	0.529495988963054
s686042	3	M	FG	Y	White	N	3.29918918918919	3.61	3.6	c19096	0.0839178819705846	0.0357122051792707
s287942	3	M	CG	N	White	N	3.70416666666667	2.93	NA	c67869	0.488895359448062	0.388297742683555
s435773	3	W	FG	Y	White	N	2.8965	2.71	3.07	c75160	-0.318771307218604	-0.175053497013714
s867435	3.66	M	CG	Y	White	N	3.55758620689655	NA	2.7	c72554	0.342314899677947	0.291881084945562
s815968	4	M	CG	N	BLNP	N	3.93142857142857	3.76	NA	c12985	0.716157264209967	0.836360875206612
s198444	3	W	CG	N	White	N	3.02615384615385	3.07	3.55	c39924	-0.189117461064758	-0.413813574777978
s921281	4.33	M	CG	Y	White	N	4.14714285714286	3.93	4	c12985	0.931871549924253	0.881437735191869
s921281	4	M	CG	Y	White	N	4.09545454545455	3.93	4	c56434	0.880183238235941	0.829749423503557
s619064	2	W	FG	Y	BLNP	N	3.24931506849315	3.6	NA	c75160	0.0340437612745466	0.321643157945601
s674939	3	M	CG	N	BLNP	N	3.07491228070175	3.48	3	c37167	-0.14035902651685	-0.0201554155202057
s821120	2	W	FG	Y	BLNP	N	2.52081081081081	2.42	4	c39924	-0.694460496407793	-0.406861099736739
s821120	2.33	W	FG	Y	BLNP	N	2.6311320754717	2.42	4	c19641	-0.584139231746907	-0.296539835075852
s691072	2	W	FG	Y	White	N	3.19954545454545	3.71	NA	c62131	-0.0157258526731496	0.12799195753174
s865987	2.66	M	FG	Y	White	N	2.42923076923077	3.23	2.29	c19641	-0.786040537987835	-0.834246214779149
s291449	4	M	FG	N	White	N	3.90454545454545	3.68	3	c56434	0.68927414732685	0.726867276843708
s291449	3.66	M	FG	N	White	N	4.00285714285714	3.68	3	c12985	0.787585835638538	0.825178965155396
s707115	2	W	CG	N	BLNP	N	2.59142857142857	3.2	3.08	c68526	-0.623842735790033	-0.61996228784228
s694287	2.33	W	FG	Y	White	N	3.00413333333333	3.28	4	c69133	-0.211137973885271	-0.0674201636803806
s198226	3.33	W	CG	N	BLNP	N	3.45272727272727	3.96	NA	c56434	0.237455965508668	0.241336413456421
s844755	2	W	FG	Y	BLNP	N	1.57571428571429	NA	2.29	c87008	-1.63955702150432	-1.35195762483326
s602262	2	M	CG	N	White	N	3.3208	3.39	NA	c75160	0.105528692781396	0.0049310760168888
s246496	1	W	FG	Y	White	N	2.14285714285714	3.4	2.6	c69133	-1.07241416436146	-0.928696354156572
s421826	4	W	FG	Y	White	N	3.08391304347826	3.36	2.71	c75160	-0.131358263740343	0.012359546464547
s873182	2	M	FG	N	White	N	2.649	3.38	2.81	c75160	-0.566271307218604	-0.528678177701747
s873182	3.33	M	FG	N	White	N	2.48793103448276	3.38	2.81	c69133	-0.727340272735845	-0.689747143218988
s723146	4	M	CG	N	White	N	4	3.89	3.45	c40537	0.784728692781396	0.684131076016889
s844755	0	W	FG	Y	BLNP	N	0.602	NA	2.29	c38824	-2.6132713072186	-2.32567191054755
s287271	3.33	W	CG	N	White	N	3.446	3.64	NA	c12985	0.230728692781396	0.00603257906817589
s287271	3	W	CG	N	White	N	3.27272727272727	3.64	NA	c56434	0.0574559655086686	-0.167240148204551
s678823	3	W	FG	Y	White	N	3.93587301587302	3.72	3.26	c69133	0.720601708654411	0.864319518859301
s244967	2.66	M	CG	N	BLNP	N	3.17818181818182	3.38	NA	c56434	-0.0370894890367861	0.0831141219598583
s959448	3	M	CG	N	BLNP	N	3.3865671641791	3.75	4	c75160	0.1712958569605	0.291499467957145
s815968	4	M	CG	N	BLNP	N	4	3.76	4	c78292	0.784728692781396	0.90493230377804
s456875	3	W	CG	Y	White	N	3.40965517241379	3.29	NA	c12985	0.194383865195189	0.145691135026191
s456875	2.33	W	CG	Y	White	N	3.55666666666667	3.29	NA	c56434	0.341395359448062	0.292702629279065
s192944	4.33	M	CG	N	BLNP	N	4.00551020408163	2.97	NA	c61662	0.790238896863028	0.910442507859673
s836491	2	W	FG	Y	White	N	2.3	NA	3.37	c39924	-0.915271307218604	-0.771553497013714
s192944	4	M	CG	N	BLNP	N	4.02090909090909	2.97	NA	c62131	0.805637783690486	0.925841394687131
s219916	3.33	W	CG	N	White	N	3.75272727272727	3.18	4	c56434	0.537455965508669	0.312759851795449
s389831	3	M	CG	N	BLNP	N	3.02285714285714	3	NA	c12985	-0.192414164361462	-0.0722105533648172
s781763	3	M	CG	N	White	N	3.35133333333333	2.93	4	c62131	0.136062026114729	0.0354644093502219
s842584	3	W	CG	N	White	N	3.09185185185185	3.71	3.52	c12985	-0.123419455366752	-0.348115569079972
s842584	2.66	W	CG	N	White	N	3.24636363636364	3.71	3.52	c56434	0.0310923291450313	-0.193603784568189
s943702	3	M	CG	N	White	N	3.58283582089552	3.32	NA	c72554	0.367564513676918	0.266966896912411
s837768	2	W	CG	N	White	N	3.01041666666667	2.92	NA	c75160	-0.204854640551937	-0.429550754265157
s219916	3	W	CG	N	White	N	3.638	3.18	4	c12985	0.422728692781395	0.198032579068175
s389831	2.33	M	CG	N	BLNP	N	2.91636363636364	3	NA	c56434	-0.298907670854968	-0.178704059858324
s693788	3.33	M	FG	Y	White	N	3.48	3.52	NA	c56434	0.264728692781396	0.216523015990082
s153264	3.33	W	CG	Y	White	N	3.680625	4	4	c19641	0.465353692781396	0.416660962612398
s648803	3	M	CG	Y	White	N	3.58879120879121	3.93	NA	c93518	0.373519901572605	0.32308608684022
s648803	3	M	CG	Y	White	N	3.61178082191781	3.93	NA	c17988	0.396509514699204	0.34607569996682
s693788	2.33	M	FG	Y	White	N	3.66137931034483	3.52	NA	c12985	0.446108003126223	0.39790232633491
s864837	2.33	W	CG	Y	BLNP	N	2.45913043478261	3.93	3.5	c69133	-0.756140872435996	-0.47799575007759
s864837	3	W	CG	Y	BLNP	N	2.40147058823529	3.93	3.5	c62131	-0.81380071898331	-0.535655596624904
s648127	4.33	M	FG	N	White	N	4.33	NA	3.4	c69133	1.1147286927814	1.15232182229825
s686042	2.66	M	FG	Y	White	N	3.22925925925926	3.61	3.6	c37167	0.0139879520406549	-0.034217724750659
s544121	4	M	FG	N	White	N	4.13829787234043	4	4	c61655	0.923026565121821	0.960619694638678
s968897	3	W	CG	N	White	N	3.3536	3.31	3	c75160	0.138328692781395	-0.0863674209318246
s259146	2.33	W	CG	N	BLNP	N	3.69	3.81	2.48	c61662	0.474728692781396	0.478609140729148
s882919	2	M	FG	Y	White	N	2.66903225806452	3.48	3.38	c75160	-0.546239049154088	-0.594444725945402
s386654	3	W	FG	Y	BLNP	N	3.51428571428571	3.85	NA	c12985	0.29901440706711	0.586613803738165
s386654	3.33	W	FG	Y	BLNP	N	3.64363636363636	3.85	NA	c56434	0.428365056417759	0.715964453088814
s852746	3	W	FG	N	White	N	3.42285714285714	3.18	NA	c12985	0.207585835638539	0.300656143596121
s679914	0	M	FG	N	BLNP	N	1.47684210526316	3.04	NA	c56434	-1.73842920195545	-1.40553182423567
s442261	3	W	CG	N	White	N	2.36896551724138	3.43	3.35	c75160	-0.846305789977225	-1.07100190369045
s575583	2.33	W	FG	Y	BLNP	N	3.31456140350877	3.79	3.71	c19641	0.0992900962901677	0.386889492961222
s575583	1	W	FG	Y	BLNP	N	3.21454545454545	3.79	3.71	c69133	-0.000725852673149951	0.286873543997904
s899486	4	W	FG	N	BLNP	N	3.92641025641026	3.37	4	c66218	0.711138949191652	1.04845657733008
s899486	3	W	FG	N	BLNP	N	3.9653164556962	3.37	4	c75160	0.750045148477598	1.08736277661603
s852746	3	W	FG	N	White	N	3.64090909090909	3.18	NA	c56434	0.425637783690487	0.518708091648069
s198226	3	W	CG	N	BLNP	N	3.42481481481481	3.96	NA	c12985	0.20954350759621	0.213423955543963
s842961	3	M	CG	Y	White	N	3.09317647058823	3.93	3.94	c62131	-0.12209483663037	-0.172528651362754
s627003	3	W	CG	N	White	N	3.7473417721519	4	NA	c75160	0.532070464933295	0.307374351220075
s396227	1	W	CG	N	BLNP	N	1.99760479041916	2.4	3.25	c53041	-1.21766651679944	-1.21378606885169
s333533	3	W	FG	N	BLNP	N	3.6175	3.2	NA	c40537	0.402228692781395	0.739546320919826
s333533	2.33	W	FG	N	BLNP	N	3.66736842105263	3.2	NA	c10040	0.452097113834028	0.789414741972458
s555641	4	W	FG	N	White	N	3.62285714285714	NA	NA	c19096	0.407585835638538	0.500656143596121
s555641	3	W	FG	N	White	N	3.49	NA	NA	c19641	0.274728692781396	0.367799000738978
s254706	3.66	W	FG	N	White	N	3.15714285714286	3.59	NA	c12985	-0.0581284500757469	0.0349418578818357
s254706	3.33	W	FG	N	White	N	3.12545454545455	3.59	NA	c56434	-0.0898167617640588	0.00325354619352369
s494485	2.66	W	CG	Y	White	N	3.84333333333333	NA	3.41	c87836	0.628062026114729	0.579369295945732
s751547	4	W	CG	N	White	N	3.9072	3.89	4	c72554	0.691928692781395	0.467232579068175
s142065	3	M	FG	Y	White	N	3.37636363636364	3.5	4	c62131	0.161092329145032	0.112886652353718
s142065	2.66	M	FG	Y	White	N	3.31	3.5	4	c69133	0.0947286927813957	0.0465230159900818
s463762	4	W	CG	N	White	N	3.04457142857143	3	3.2	c62131	-0.170699878647176	-0.395395992360396
s463762	2.66	W	CG	N	White	N	3.032	3	3.2	c69133	-0.183271307218604	-0.407967420931824
s494485	2	W	CG	Y	White	N	3.4625	NA	3.41	c62131	0.247228692781396	0.198535962612398
s400793	4	M	FG	Y	BLNP	N	2.96162790697674	3.25	3.27	c61662	-0.25364340024186	0.0894807187739861
s804838	4.33	W	CG	Y	White	N	4.33	NA	2.7	c61662	1.1147286927814	1.0660359626124
s400793	3	M	FG	Y	BLNP	N	3.2205	3.25	3.27	c62131	0.00522869278139559	0.348352811797242
s140270	4	W	FG	Y	BLNP	N	3.60769230769231	4	NA	c12985	0.392421000473704	0.680020397144758
s140270	4	W	FG	Y	BLNP	N	3.45454545454545	4	NA	c56434	0.23927414732685	0.526873543997905
s429334	2	M	CG	Y	White	N	2.504	2.92	3.2	c69133	-0.711271307218604	-0.761705121950989
s429334	2	M	CG	Y	White	N	2.6048	2.92	3.2	c62131	-0.610471307218604	-0.660905121950989
s275014	4	M	FG	Y	BLNP	N	3.9064	3.96	NA	c75160	0.691128692781396	1.03425281179724
s206478	4	M	FG	Y	BLNP	N	3.79	2.41	3.75	c67869	0.574728692781396	0.917852811797242
s577880	2	W	CG	N	White	N	3.37405405405405	NA	NA	c23535	0.15878274683545	-0.0659133668777701
s577880	3	W	CG	N	White	N	3.09666666666667	NA	NA	c37167	-0.118604640551938	-0.343300754265158
s772781	3	W	FG	Y	White	N	2.32842105263158	NA	3.65	c75160	-0.886850254587026	-0.743132444382136
s545195	0	W	CG	N	White	N	2.22444444444444	3.14	2.94	c69133	-0.99082686277416	-1.21552297648738
s868785	2.66	W	FG	N	White	N	3.64943396226415	3	3.56	c69133	0.434162655045547	0.527232963003129
s424309	3	M	FG	Y	White	N	3.61052631578947	3.33	NA	c62131	0.395255008570869	0.347049331779556
s424309	3.66	M	FG	Y	White	N	3.59384615384615	3.33	NA	c69133	0.37857484662755	0.330369169836236
s962686	2	M	FG	N	White	N	2.65049180327869	NA	2.82	c62131	-0.564779503939916	-0.527186374423058
s215028	3	W	CG	N	White	N	3.49090909090909	3.57	2.97	c62131	0.275637783690487	0.0509416699772669
s579911	2	W	FG	Y	BLNP	N	2.67222222222222	3.58	3	c39924	-0.543049084996382	-0.255449688325328
s579911	1	W	FG	Y	BLNP	N	2.57114285714286	3.58	3	c37167	-0.644128450075747	-0.356529053404692
s549818	0	M	CG	N	BLNP	N	2.47058823529412	2.79	NA	c12985	-0.744683071924487	-0.624479460927842
s956011	4	W	CG	N	White	N	3.36423728813559	3.71	NA	c62131	0.148965980916989	-0.0757301327962314
s728812	3.33	W	CG	N	White	N	3.75	3.68	NA	c56434	0.534728692781396	0.310032579068176
s549818	1	M	CG	N	BLNP	N	3.71857142857143	2.79	NA	c56434	0.503300121352825	0.623503732349469
s560920	3.66	W	CG	N	White	N	3.47714285714286	3.77	NA	c12985	0.261871549924253	0.037175436211033
s560920	3.33	W	CG	N	White	N	3.64363636363636	3.77	NA	c56434	0.428365056417759	0.203668942704539
s858408	2	M	CG	N	White	N	2.468	3.04	NA	c19096	-0.747271307218604	-0.847868923983111
s176464	3.66	W	CG	Y	White	N	3.87714285714286	3.85	NA	c12985	0.661871549924253	0.613178819755256
s176464	3.66	W	CG	Y	White	N	4.00090909090909	3.85	NA	c56434	0.785637783690487	0.736945053521489
s241717	3	W	CG	Y	White	N	3.36810344827586	3.69	4	c62131	0.152832141057258	0.10413941088826
s842852	2	M	CG	Y	White	N	2.21666666666667	2.33	NA	c39924	-0.998604640551938	-1.04903845528432
s241717	2.66	W	CG	Y	White	N	3.28560975609756	3.69	4	c69133	0.0703384488789562	0.021645718709959
s924206	1	M	CG	Y	BLNP	N	1.602	2.41	2.31	c61662	-1.6132713072186	-1.43874087459013
s924206	3	M	CG	Y	BLNP	N	2.15263157894737	2.41	2.31	c67869	-1.06263972827124	-0.88810929564276
s694813	3	W	CG	Y	White	N	3.39545454545455	3.64	NA	c78292	0.180183238235941	0.131490508066944
s694813	3	W	CG	Y	White	N	3.4	3.64	NA	c16215	0.184728692781396	0.136035962612398
s283366	2	W	CG	N	White	N	3.27545454545455	3.29	3.47	c75160	0.0601832382359411	-0.164512875477279
s224267	3	M	CG	N	White	N	3.15762711864407	3.93	2.91	c62131	-0.0576441885745367	-0.158241805339044
s224267	2.33	M	CG	N	White	N	3.09363636363636	3.93	2.91	c69133	-0.121634943582241	-0.222232560346748
s963616	1	W	FG	Y	White	N	2.32571428571429	3.57	3.55	c12985	-0.889557021504318	-0.745839211299428
s963616	2	W	FG	Y	White	N	2.72272727272727	3.57	3.55	c56434	-0.492544034491332	-0.348826224286442
s421635	3	M	CG	N	White	N	3.11897959183673	3.57	NA	c40537	-0.0962917153818701	-0.196889332146377
s319007	0	M	FG	N	White	N	0.995454545454545	3.18	NA	c56434	-2.21981676176406	-2.1822236322472
s952621	1	M	CG	N	BLNP	N	1.84545454545455	NA	2.23	c39924	-1.36981676176406	-1.24961315076741
s349397	3	W	CG	N	White	N	3.5568	3.75	NA	c40537	0.341528692781396	0.116832579068176
s951542	2	M	FG	Y	BLNP	N	2.70416666666667	2.83	2.42	c12985	-0.511104640551938	-0.167980521536092
s951542	0	M	FG	Y	BLNP	N	2.70789473684211	2.83	2.42	c19096	-0.507376570376499	-0.164252451360652
s170838	3	W	CG	Y	BLNP	N	2.86909090909091	3.5	3	c24182	-0.346180398127695	-0.0680352757692897
s279670	2	W	FG	Y	BLNP	N	2.61736842105263	NA	2.18	c72554	-0.597902886165973	-0.310303489494919
s305192	3	W	CG	N	White	N	2.92285714285714	3.8	3.31	c82819	-0.292414164361461	-0.517110278074681
s318982	1	W	FG	N	BLNP	N	2.51142857142857	3.43	NA	c69133	-0.703842735790033	-0.366525107651603
s300566	1	W	FG	Y	BLNP	N	2.63636363636364	3.7	NA	c56434	-0.578907670854968	-0.291308274183914
s300566	1	W	FG	Y	BLNP	N	1.6104347826087	3.7	NA	c72554	-1.60483652460991	-1.31723712793885
s951181	1	M	FG	N	BLNP	N	1	NA	3.15	c19641	-2.2152713072186	-1.88237392949883
s309788	3	W	FG	Y	BLNP	N	3.35588235294118	3.75	NA	c39924	0.140611045722572	0.428210442393627
s247120	2	W	CG	N	White	N	2.8964	3.17	2.79	c40537	-0.318871307218604	-0.543567420931824
s142576	1	M	CG	N	BLNP	N	0.505	2.39	2	c56434	-2.7102713072186	-2.59006769622196
s142576	0	M	CG	N	BLNP	N	2.47	2.39	2	c72554	-0.745271307218605	-0.62506769622196
s175875	3.66	W	CG	N	BLNP	N	3.69461538461538	3.45	NA	c72554	0.47934407739678	0.483224525344533
s293444	1	W	CG	N	BLNP	N	2.353	NA	2.83	c37167	-0.862271307218604	-0.858390859270852
s579876	0	W	FG	Y	White	N	2.55555555555556	3.14	2.05	c69133	-0.659715751663049	-0.515997941458159
s191793	2.33	M	FG	Y	BLNP	N	3.14923076923077	3.65	NA	c40537	-0.0660405379878353	0.277083581028011
s191793	3	M	FG	Y	BLNP	N	2.594	3.65	NA	c24182	-0.621271307218604	-0.278147188202758
s247120	1	W	CG	N	White	N	2.97837209302326	3.17	2.79	c39924	-0.236899214195349	-0.461595327908569
s351543	2.66	W	CG	Y	White	N	3.14714285714286	NA	2.73	c37167	-0.0681284500757471	-0.116821180244744
s759148	2	W	CG	N	White	N	3.24923076923077	3.21	2.4	c19641	0.0339594620121653	-0.190736651701055
s466661	3	W	FG	Y	White	N	3.78533333333333	4	NA	c62131	0.570062026114729	0.713779836319619
s668569	3	M	CG	N	White	N	3.43826086956522	3	2.97	c62131	0.222989562346613	0.122391945582106
s963381	2.33	W	CG	N	White	N	3.09363636363636	3.33	NA	c56434	-0.121634943582241	-0.346331057295461
s340746	4	M	CG	N	BLNP	N	2.78783783783784	3.59	NA	c61662	-0.427433469380766	-0.307229858384122
s340746	4	M	CG	N	BLNP	N	2.95556818181818	3.59	NA	c62131	-0.259703125400422	-0.139499514403778
s906069	2.66	W	CG	Y	BLNP	N	2.94536585365854	3.89	3.39	c69133	-0.269905453560068	0.00823966879833771
s402930	3	M	CG	N	White	N	2.9652	3.36	NA	c72554	-0.250071307218604	-0.350668923983111
s243657	2.66	W	CG	N	BLNP	N	3.49571428571429	3.7	3.85	c56434	0.280442978495681	0.284323426443434
s877643	3	W	FG	Y	White	N	3.80121621621622	3.79	3.69	c75160	0.585944908997612	0.729662719202502
s963381	2	W	CG	N	White	N	2.8	3.33	NA	c12985	-0.415271307218604	-0.639967420931824
s877643	4	W	FG	Y	White	N	3.80116279069767	3.79	3.69	c67869	0.58589148347907	0.72960929368396
s717428	1	W	CG	N	White	N	3.19512195121951	3.57	NA	c19096	-0.020149355999092	-0.244845469712312
s717428	2.33	W	CG	N	White	N	3.08090909090909	3.57	NA	c12985	-0.134362216309514	-0.359058330022734
s929034	3	M	CG	Y	BLNP	N	3.64619047619048	3.37	NA	c69133	0.430919168971871	0.605449601600347
s814092	4	W	CG	N	White	N	4.196	3.72	NA	c55403	0.980728692781395	0.756032579068175
s571594	2.66	W	FG	N	White	N	2.036	NA	3.07	c37167	-1.1792713072186	-1.08620099926102
s663415	3.33	W	CG	N	BLNP	N	3.4393023255814	2.9	2.75	c12985	0.224031018362791	0.227911466310544
s929034	3	M	CG	Y	BLNP	N	3.462	3.37	NA	c62131	0.246728692781396	0.421259125409872
s126796	4	M	CG	Y	White	N	3.53870967741935	3.54	NA	c93518	0.32343837020075	0.273004555468366
s126796	3.66	M	CG	Y	White	N	3.46363636363636	3.54	NA	c17988	0.248365056417759	0.197931241685374
s702807	2	M	FG	Y	White	N	2.54943396226415	NA	2.73	c62131	-0.665837344954453	-0.714043021745767
s321192	4.33	M	FG	N	White	N	4.01181818181818	4	NA	c16133	0.796546874599578	0.834140004116436
s321192	4	M	FG	N	White	N	4.06470588235294	4	NA	c19096	0.849434575134337	0.887027704651194
s719197	0	M	FG	N	White	N	2.34	3.29	3.28	c61662	-0.875271307218604	-0.837678177701747
s663415	3	W	CG	N	BLNP	N	3.35217391304348	2.9	2.75	c56434	0.136902605824874	0.140783053772626
s914933	2	W	FG	Y	BLNP	N	3.47605263157895	3.78	NA	c75160	0.260781324360343	0.548380721031398
s767209	4	M	CG	N	White	N	4.25142857142857	4	NA	c12985	1.03615726420997	0.935559647445459
s619492	3	M	CG	N	BLNP	N	3.30641509433962	3.08	NA	c62131	0.0911437871210183	0.211347398117663
s619492	2.33	M	CG	N	BLNP	N	3.30025641025641	3.08	NA	c69133	0.0849851030378059	0.20518871403445
s382034	2	M	CG	Y	White	N	2.8584375	2.96	NA	c75160	-0.356833807218604	-0.407267621950989
s990373	2	M	CG	N	White	N	1.78625	2.3	NA	c24182	-1.4290213072186	-1.52961892398311
s792209	2.33	W	CG	Y	White	N	3.00571428571429	NA	3.21	c56434	-0.209557021504319	-0.258249751673316
s175258	2.33	W	FG	N	White	N	2.87297297297297	3.54	3	c69133	-0.342298334245632	-0.249228026288049
s919735	2.66	W	FG	Y	BLNP	N	2.87714285714286	3.86	NA	c12985	-0.338128450075747	-0.0505290534046927
s724081	0	M	FG	Y	BLNP	N	2.26578947368421	2.85	NA	c19096	-0.949481833534394	-0.606357714518547
s575213	2.33	W	FG	Y	BLNP	N	3.28093023255814	3.38	NA	c56434	0.0656589253395357	0.35325832201059
s575213	2	W	FG	Y	BLNP	N	3.07733333333333	3.38	NA	c12985	-0.137937973885271	0.149661422785783
s405065	2	W	FG	N	BLNP	N	2.37745098039216	2.88	NA	c68526	-0.837820326826447	-0.500502698688017
s405065	1	W	FG	N	BLNP	N	2.52526315789474	2.88	NA	c23535	-0.690008149323868	-0.352690521185437
s919735	3.33	W	FG	Y	BLNP	N	2.85272727272727	3.86	NA	c56434	-0.362544034491331	-0.0749446378202769
s175258	2	W	FG	N	White	N	2.77055555555556	3.54	3	c62131	-0.444715751663049	-0.351645443705467
s302107	2	W	FG	Y	White	N	2.82468085106383	3.33	NA	c69133	-0.390590456154775	-0.246872645949885
s670191	4	W	CG	N	White	N	4.083	4	4	c75160	0.867728692781396	0.643032579068176
s445525	3	W	FG	Y	White	N	2.56139534883721	3.19	3.1	c62131	-0.653875958381395	-0.510158148176505
s937923	3	M	CG	N	White	N	2.48727272727273	3.25	3.45	c61662	-0.727998579945877	-0.828596196710384
s124751	4	W	CG	N	White	N	3.39148148148148	4	NA	c12985	0.176210174262877	-0.0484859394503427
s124751	3.66	W	CG	N	White	N	3.38538461538462	4	NA	c56434	0.170113308166012	-0.0545828055472084
s712292	2.33	W	FG	N	BLNP	N	2.42545454545455	3.13	NA	c55403	-0.789816761764059	-0.452499133625628
s517817	3	M	CG	N	White	N	3.84075949367089	3.75	4	c75160	0.625488186452282	0.524890569687775
s659180	4.33	W	CG	N	BLNP	N	3.85	3.86	NA	c61662	0.634728692781396	0.638609140729148
s957539	3	M	FG	Y	White	N	3.5	3	3.28	c75160	0.284728692781396	0.236523015990082
s189226	2	W	FG	Y	White	N	3.38439024390244	NA	3.25	c75160	0.169118936683835	0.312836746888725
s937923	2	M	CG	N	White	N	2.4728813559322	3.25	3.45	c62131	-0.742389951286401	-0.842987568050908
s659180	4	W	CG	N	BLNP	N	3.92661290322581	3.86	NA	c93518	0.711341596007202	0.715222043954955
s767209	4.33	M	CG	N	White	N	4.20727272727273	4	NA	c78292	0.992001420054123	0.891403803289616
s954630	3	W	FG	N	White	N	3.39676470588235	NA	3.41	c75160	0.181493398663748	0.274563706621331
s689764	2	W	CG	N	White	N	3.023	3.77	NA	c62131	-0.192271307218604	-0.416967420931824
s689764	2	W	CG	N	White	N	2.95918918918919	3.77	NA	c69133	-0.256082118029415	-0.480778231742635
s940250	4	M	CG	Y	White	N	3.72727272727273	3.75	NA	c78292	0.512001420054123	0.461567605321738
s181215	1	W	FG	N	White	N	3.04166666666667	3.29	NA	c12985	-0.173604640551938	-0.0805343325943553
s181215	2	W	FG	N	White	N	2.81818181818182	3.29	NA	c56434	-0.397089489036786	-0.304019181079203
s616133	3	M	CG	N	White	N	3.0316	3.41	NA	c19096	-0.183671307218605	-0.284268923983112
s244169	1	M	CG	N	White	N	2.548	2.69	NA	c72554	-0.667271307218604	-0.767868923983111
s235386	2.33	W	FG	N	White	N	2.18	3.69	3.22	c56434	-1.0352713072186	-0.942200999261022
s235386	1	W	FG	N	White	N	2.08571428571429	3.69	3.22	c12985	-1.12955702150432	-1.03648671354674
s972157	0	W	FG	N	White	N	2.79762711864407	3.07	3.42	c56434	-0.417644188574537	-0.324573880616954
s616133	3.66	M	CG	N	White	N	3.002	3.41	NA	c37167	-0.213271307218604	-0.313868923983111
s790145	3	W	FG	Y	White	N	4.11255813953488	3.62	4	c75160	0.89728683231628	1.04100464252117
s941609	4	W	FG	Y	White	N	3.625	4	4	c78292	0.409728692781396	0.553446502986286
s749145	3.33	M	CG	Y	White	N	3.33	3.69	3.56	c40537	0.114728692781395	0.0642948780490107
s218622	3.33	W	CG	Y	White	N	3.33	3.63	3.79	c40537	0.114728692781395	0.0660359626123981
s940250	4.33	M	CG	Y	White	N	3.94142857142857	3.75	NA	c16215	0.726157264209967	0.675723449477583
s596113	0	M	CG	Y	White	N	2.39478260869565	2.82	NA	c39924	-0.820488698522952	-0.870922513255337
s683829	3.33	M	CG	N	White	N	3.67444444444444	2.75	3.77	c19641	0.45917313722584	0.358575520461333
s683829	4	M	CG	N	White	N	3.398	2.75	3.77	c39924	0.182728692781395	0.0821310760168883
s575796	0	W	FG	Y	BLNP	N	1.93153846153846	1.93	2.12	c62131	-1.28373284568014	-0.996133449009089
s655090	3.33	M	CG	N	White	N	3.42142857142857	3.75	NA	c72554	0.206157264209967	0.10555964744546
s401111	1	M	CG	N	BLNP	N	1.17333333333333	3.14	3.18	c87008	-2.04193797388527	-1.92173436288863
s401111	1	M	CG	N	BLNP	N	0.575714285714286	3.14	3.18	c55403	-2.63955702150432	-2.51935341050767
s358390	4	M	CG	N	White	N	3.29534482758621	4	NA	c93518	0.0800735203676024	-0.0205240963969047
s358390	3.33	M	CG	N	White	N	3.22111111111111	4	NA	c69133	0.00583980389250716	-0.0947578128719999
s119027	2	W	CG	N	White	N	2.9375	3.13	3.05	c62131	-0.277771307218604	-0.502467420931824
s902775	2	M	CG	N	BLNP	N	2.92814285714286	3.96	NA	c75160	-0.287128450075747	-0.166924839079103
s216205	1	M	FG	N	White	N	3.8875	3	NA	c62131	0.672228692781396	0.709821822298253
s216205	4	M	FG	N	White	N	3.8804347826087	3	NA	c69133	0.665163475390091	0.702756604906949
s448087	3.33	M	CG	N	White	N	4.06090909090909	3.93	NA	c69133	0.845637783690487	0.74504016692598
s448087	4	M	CG	N	White	N	4.021	3.93	NA	c93518	0.805728692781395	0.705131076016888
s119027	2.33	W	CG	N	White	N	3.03327868852459	3.13	3.05	c69133	-0.181992618694014	-0.406688732407233
s180537	3	W	CG	N	White	N	3.11481481481482	3.93	3.89	c72554	-0.100456492403789	-0.325152606117009
s761732	4	M	FG	Y	White	N	4.21923076923077	3.58	3.17	c68526	1.00395946201217	0.955753785220852
s668481	4	W	CG	N	White	N	3.73714285714286	3.36	NA	c12985	0.521871549924253	0.297175436211033
s454608	2	M	CG	N	White	N	1.15	NA	3	c24182	-2.0652713072186	-2.16586892398311
s668481	4	W	CG	N	White	N	3.60454545454545	3.36	NA	c56434	0.38927414732685	0.16457803361363
s114850	3.66	W	CG	N	White	N	3.82333333333333	3.77	4	c69133	0.608062026114729	0.383365912401509
s601019	4	W	CG	N	White	N	3.652	3.83	NA	c12985	0.436728692781396	0.212032579068176
s601019	3.33	W	CG	N	White	N	3.82090909090909	3.83	NA	c78292	0.605637783690486	0.380941669977267
s754373	2	M	FG	Y	White	N	1.706	2.83	3.03	c39924	-1.5092713072186	-1.55747698400992
s858707	4.33	M	CG	N	White	N	4.078	NA	3.47	c66218	0.862728692781396	0.762131076016889
s131846	4	W	CG	N	White	N	4.07807692307692	NA	3.99	c62131	0.862805615858318	0.638109502145098
s858707	4	M	CG	N	White	N	4.12972972972973	NA	3.47	c62131	0.914458422511126	0.813860805746619
s375991	3	W	FG	Y	White	N	3.36329113924051	3.83	2.84	c75160	0.148019832021902	0.291737642226792
s132669	2	W	FG	N	BLNP	N	3.19139534883721	NA	3.82	c61662	-0.0238759583813954	0.313441669757035
s132669	2	W	FG	N	BLNP	N	3.09473684210526	NA	3.82	c62131	-0.120534465113341	0.21678316302509
s193282	3	W	CG	N	White	N	3.45833333333333	3	3.1	c62131	0.243062026114729	0.0183659124015092
s301788	3	M	CG	Y	BLNP	N	2.67333333333333	NA	2.93	c37167	-0.541937973885271	-0.367407541256795
s131846	4.33	W	CG	N	White	N	4.232	NA	3.99	c61662	1.0167286927814	0.792032579068176
s293388	4	W	CG	N	BLNP	N	4.1195652173913	3.89	NA	c19096	0.9042939101727	0.908174358120453
s293388	3.66	W	CG	N	BLNP	N	4.10625	3.89	NA	c99708	0.890978692781396	0.894859140729148
s607807	3	M	CG	N	BLNP	N	2.96571428571429	3.23	NA	c12985	-0.249557021504319	-0.129353410507674
s607807	3	M	CG	N	BLNP	N	2.87727272727273	3.23	NA	c56434	-0.337998579945876	-0.217794968949232
s732885	3.66	M	CG	N	White	N	3.52363636363636	3.75	NA	c56434	0.308365056417759	0.207767439653252
s400672	2	W	FG	N	BLNP	N	3.15970149253731	3.79	3.57	c75160	-0.0555698146812911	0.28174781345714
s196224	2	W	CG	N	White	N	3.28857142857143	2.66	NA	c72554	0.0733001213528244	-0.151395992360396
s732885	4	M	CG	N	White	N	3.85206896551724	3.75	NA	c12985	0.636797658298637	0.53620004153413
s281669	3	W	CG	N	White	N	3.39252747252747	3	3.67	c62131	0.177256165308868	-0.0474399484043522
s739453	4.33	M	CG	N	White	N	4.09086956521739	4	4	c69133	0.875598257998787	0.77500064123428
s655246	2.66	W	CG	Y	White	N	3.31571428571429	2.97	NA	c55403	0.100442978495682	0.0517502483266843
s655246	2.33	W	CG	Y	White	N	2.555	2.97	NA	c12985	-0.660271307218605	-0.708964037387602
s349765	3.33	M	CG	N	White	N	4.07538461538461	3.97	3.93	c68526	0.860113308166011	0.759515691401504
s300577	3.66	M	FG	N	White	N	3.5	NA	2.47	c37167	0.284728692781396	0.322321822298253
s574525	0	W	CG	N	White	N	1.91454545454545	2.54	NA	c72554	-1.30072585267315	-1.52542196638637
s723007	2	M	CG	N	BLNP	N	2.82703125	3.32	NA	c75160	-0.388240057218604	-0.26803644622196
s587672	2.33	M	CG	N	White	N	3.49032258064516	3.43	NA	c82819	0.275051273426557	0.17445365666205
s208489	2.33	W	CG	N	White	N	3.44222222222222	NA	3.67	c69133	0.226950915003618	0.00225480129039823
s855242	1	W	FG	N	BLNP	N	1.69260869565217	2.37	NA	c72554	-1.52266261156643	-1.185344983428
s867920	2.33	M	FG	N	BLNP	N	2.16333333333333	NA	2.76	c37167	-1.05193797388527	-0.719040596165495
s224463	2	W	CG	N	White	N	3.36111111111111	3.5	NA	c19096	0.145839803892507	-0.0788563098207131
s122004	3.33	W	CG	N	White	N	3.24818181818182	3.92	NA	c56434	0.0329105109632137	-0.191785602750006
s122004	4	W	CG	N	White	N	3.46923076923077	3.92	NA	c12985	0.253959462012165	0.0292633482989451
s448383	3.33	W	CG	N	White	N	2.925	3.85	3.74	c56434	-0.290271307218605	-0.514967420931824
s594478	2	W	CG	N	White	N	2.42461538461538	2.5	NA	c37167	-0.79065592260322	-1.01535203631644
s995463	2	M	CG	Y	White	N	2.08166666666667	3.09	2.8	c19641	-1.13360464055194	-1.18403845528432
s835231	4	W	CG	Y	White	N	3.811	3.62	3	c62131	0.595728692781396	0.547035962612398
s373073	2	M	CG	Y	White	N	2.45913043478261	3.64	3.21	c72554	-0.756140872435996	-0.80657468716838
s961391	2	W	CG	N	BLNP	N	2.62368421052632	2.83	NA	c62131	-0.591587096692288	-0.587706648744536
s123772	2	W	FG	Y	BLNP	N	2.28285714285714	3.3	3.53	c69133	-0.932414164361461	-0.644814767690407
s123772	2	W	FG	Y	BLNP	N	2.91565217391304	3.3	3.53	c62131	-0.299619133305561	-0.0120197366345063
s835231	3.33	W	CG	Y	White	N	3.75714285714286	3.62	3	c69133	0.541871549924253	0.493178819755256
s934999	3.33	W	CG	N	White	N	3.54818181818182	4	NA	c56434	0.332910510963214	0.108214397249994
s191854	2	M	CG	Y	White	N	2.74375	NA	2.8	c75160	-0.471521307218604	-0.521955121950989
s211607	3	M	CG	N	White	N	3.44357894736842	3.55	3.16	c62131	0.228307640149817	0.12771002338531
s934999	4	W	CG	N	White	N	3.69142857142857	4	NA	c12985	0.476157264209967	0.251461150496747
s733948	1	W	CG	N	BLNP	N	2.66216216216216	2.97	NA	c69133	-0.553109145056442	-0.54922869710869
s443127	3.66	M	CG	N	White	N	3.18272727272727	3.43	3.57	c56434	-0.0325440344913317	-0.133141651255839
s443910	4	M	CG	N	White	N	3.0346835443038	3.68	4	c75160	-0.180587762914807	-0.281185379679314
s828265	3	M	CG	Y	White	N	2.92625	1.18	3.13	c75160	-0.289021307218604	-0.339455121950989
s208027	3	M	CG	N	White	N	3.51652173913043	3.24	NA	c12985	0.30125043191183	0.200652815147323
s680790	3	W	CG	Y	White	N	3.29090909090909	3.4	NA	c75160	0.0756377836904862	0.026945053521489
s706792	4.33	W	CG	N	BLNP	N	4.04169491525424	3.89	3.89	c16133	0.826423608035632	0.830304055983385
s772668	3	M	CG	N	White	N	3.44571428571429	3	NA	c12985	0.230442978495681	0.129845361731174
s400045	2.33	W	CG	N	White	N	3.48422222222222	3.85	NA	c17988	0.268950915003618	0.0442548012903985
s400045	2	W	CG	N	White	N	3.51796875	3.85	NA	c62131	0.302697442781396	0.0780013290681758
s285717	1	W	CG	N	BLNP	N	2.99333333333333	NA	2.34	c69133	-0.221937973885271	-0.218057525937519
s772668	3.33	M	CG	N	White	N	3.27545454545455	3	NA	c56434	0.0601832382359411	-0.040414378528566
s285717	3	W	CG	N	BLNP	N	2.95666666666667	NA	2.34	c37167	-0.258604640551938	-0.254724192604185
s208027	4	M	CG	N	White	N	3.72727272727273	3.24	NA	c56434	0.512001420054123	0.411403803289616
s508327	3	M	CG	N	White	N	3.84197368421053	3.57	3.61	c75160	0.626702376991922	0.526104760227415
s477022	3	M	CG	Y	White	N	2.00454545454545	3.61	4	c56434	-1.21072585267315	-1.26115966740553
s800673	4	W	CG	N	BLNP	N	3.826	3.75	NA	c12985	0.610728692781396	0.614609140729148
s800673	4	W	CG	N	BLNP	N	3.78181818181818	3.75	NA	c56434	0.566546874599577	0.570427322547329
s494118	3.66	M	CG	N	White	N	3.72818181818182	3.29	NA	c56434	0.512910510963214	0.412312894198707
s898672	4	W	CG	N	White	N	3.73242718446602	3.54	4	c62131	0.517155877247415	0.292459763534195
s183068	4	W	CG	N	White	N	3.18076923076923	3.69	NA	c12985	-0.0345020764493733	-0.259198190162593
s716965	3.33	M	CG	Y	BLNP	N	3.14142857142857	2.93	NA	c55403	-0.0738427357900324	0.100687696838444
s508009	3.66	M	CG	N	White	N	3.87818181818182	3.97	NA	c56434	0.662910510963214	0.562312894198707
s508009	4	M	CG	N	White	N	3.95384615384615	3.97	NA	c12985	0.738574846627549	0.637977229863042
s780661	4	W	CG	Y	White	N	3.706	4	3.87	c19641	0.490728692781396	0.442035962612399
s814330	3	W	CG	N	BLNP	N	3.51333333333333	3.38	3	c62131	0.298062026114729	0.301942474062481
s585164	3.66	M	CG	N	White	N	3.75	4	NA	c56434	0.534728692781396	0.434131076016889
s331939	4.33	M	CG	N	White	N	4.09	4	NA	c82819	0.874728692781396	0.774131076016889
s121996	0	W	FG	N	BLNP	N	2.34	2.81	NA	c56434	-0.875271307218604	-0.537953679080173
s441995	0	W	CG	Y	BLNP	N	2.67090909090909	NA	2.52	c61662	-0.544362216309514	-0.266217093951108
s940852	3	W	CG	N	White	N	3.8926582278481	4	3.76	c75160	0.677386920629497	0.452690806916277
s808646	3	M	FG	Y	White	N	3.23625	NA	3.25	c75160	0.0209786927813957	-0.0272269840099182
s728167	2	M	FG	N	White	N	3.02705882352941	2.92	3.55	c61662	-0.188212483689192	-0.150619354172335
s503671	1	W	FG	Y	BLNP	N	2.52608695652174	3.3	NA	c72554	-0.689184350696865	-0.401584954025811
s736269	3	M	CG	N	White	N	2.84808510638298	3.11	NA	c19641	-0.367186200835626	-0.467783817600133
s281669	2	W	CG	N	White	N	3.44306666666667	3	3.67	c69133	0.227795359448062	0.00309924573484244
s995784	2.33	M	FG	N	White	N	2.97	3.36	3.3	c12985	-0.245271307218604	-0.207678177701747
s736269	3	M	CG	N	White	N	2.81162162162162	3.11	NA	c19096	-0.403649685596983	-0.50424730236149
s570541	4	M	CG	N	White	N	3.62285714285714	3.58	NA	c72554	0.407585835638538	0.306988218874031
s784964	3	M	CG	N	White	N	3.46857142857143	3.93	NA	c12985	0.253300121352825	0.152702504588317
s995784	2	M	FG	N	White	N	2.98	3.36	3.3	c56434	-0.235271307218604	-0.197678177701747
s784964	4	M	CG	N	White	N	3.55	3.93	NA	c56434	0.334728692781395	0.234131076016888
s226629	1	W	CG	Y	BLNP	N	2.02983050847458	3.46	NA	c75160	-1.18544079874403	-0.907295676385623
s452139	2.66	W	CG	Y	White	N	3.34333333333333	3.55	2.93	c37167	0.128062026114729	0.0793692959457317
s355343	2.66	W	CG	N	BLNP	N	2.92923076923077	3.29	4	c19641	-0.286040537987835	-0.282160090040083
s355343	0	W	CG	N	BLNP	N	2.882	3.29	4	c61662	-0.333271307218604	-0.329390859270852
s778517	0	W	FG	N	White	N	2.05647058823529	3.07	NA	c19096	-1.15880071898331	-1.06573041102573
s811400	3	W	CG	N	White	N	3	3.6	3.4	c78292	-0.215271307218604	-0.439967420931824
s811400	2.33	W	CG	N	White	N	3.34714285714286	3.6	3.4	c12985	0.131871549924253	-0.0928245637889673
s662396	3	M	FG	Y	White	N	3.70406779661017	3.56	3	c62131	0.488796489391565	0.440590812600251
s958301	1	M	CG	Y	White	N	2.41178571428571	3.03	2.44	c62131	-0.80348559293289	-0.853919407665275
s662396	3.33	M	FG	Y	White	N	3.65926829268293	3.56	3	c69133	0.443996985464322	0.395791308673008
s898566	3	W	CG	N	White	N	3.448	3.58	NA	c40537	0.232728692781396	0.00803257906817567
s241649	1	M	CG	N	White	N	3.66666666666667	NA	3.55	c69133	0.451395359448062	0.350797742683555
s595742	2.66	W	FG	N	White	N	3.36909090909091	3.61	4	c56434	0.153819601872305	0.246889909829887
s434615	2	W	FG	Y	BLNP	N	2.98666666666667	3.07	NA	c19096	-0.228604640551938	0.0589947561191169
s633736	4	M	FG	Y	White	N	3.68941176470588	3.5	4	c61655	0.474140457487279	0.425934780695965
s705883	4	M	CG	N	White	N	3.775	3.48	NA	c16215	0.559728692781395	0.459131076016888
s660504	1	W	CG	N	White	N	3.00470588235294	2.82	0	c75160	-0.210565424865663	-0.435261538578883
s444769	2.33	W	CG	Y	White	N	3.366	3.28	2.87	c19641	0.150728692781395	0.102035962612398
s759196	2.66	M	CG	Y	White	N	3.32545454545455	4	4	c69133	0.110183238235941	0.0597494235035563
s804070	2	W	CG	Y	White	N	3.01647058823529	3.33	3.32	c75160	-0.19880071898331	-0.247493449152307
s595742	3	W	FG	N	White	N	3.1508	3.61	4	c12985	-0.0644713072186045	0.028599000738978
s100378	2.33	M	CG	Y	White	N	2.89785714285714	3.17	NA	c40537	-0.317414164361462	-0.367847979093846
s869956	3	M	CG	Y	BLNP	N	2.95774647887324	3.78	4	c66218	-0.257524828345365	-0.0829943957168888
s705883	4	M	CG	N	White	N	3.71714285714286	3.48	NA	c78292	0.501871549924252	0.401273933159745
s845871	3	M	FG	Y	White	N	2.65447058823529	3.67	3.55	c61662	-0.56080071898331	-0.609006395774624
s537479	4	M	CG	N	White	N	3.92766666666667	3.97	3.57	c62131	0.712395359448062	0.611797742683555
s359272	2	W	CG	Y	BLNP	N	2.45685714285714	3.25	NA	c55403	-0.758414164361461	-0.480269042003056
s638516	3	M	CG	Y	BLNP	N	3.36818181818182	2.8	NA	c56434	0.152910510963213	0.327440943591689
s746312	1	W	CG	N	White	N	2.94857142857143	2.73	2.9	c19641	-0.266699878647175	-0.491395992360395
s359272	1	W	CG	Y	BLNP	N	2.31207547169811	3.25	NA	c19641	-0.903195835520491	-0.625050713162086
s845871	2	M	FG	Y	White	N	2.50441176470588	3.67	3.55	c62131	-0.710859542512722	-0.759065219304035
s962662	3	W	CG	N	White	N	3.403	3.07	3.44	c62131	0.187728692781396	-0.0369674209318243
s324818	2.33	M	CG	Y	White	N	2.97619047619048	2.97	NA	c69133	-0.239080831028128	-0.289514645760513
s940217	3	W	CG	N	BLNP	N	2.94558823529412	NA	3.6	c75160	-0.269683071924486	-0.265802623976734
s149839	1	M	CG	N	White	N	1.86428571428571	3.28	3.61	c56434	-1.35098559293289	-1.4515832096974
s299465	3	M	CG	N	BLNP	N	3.30426229508197	3.42	4	c62131	0.088990987863363	0.209194598860007
s299465	2.66	M	CG	N	BLNP	N	3.23818181818182	3.42	4	c69133	0.0229105109632144	0.143114121959859
s286122	3.33	W	FG	N	White	N	3.89521739130435	4	NA	c17988	0.679946084085744	0.773016392043326
s286122	3	W	FG	N	White	N	3.92985074626866	4	NA	c93518	0.714579439050052	0.807649747007635
s264456	3.66	W	FG	Y	White	N	3.67333333333333	4	NA	c56434	0.458062026114729	0.601779836319619
s264456	3.66	W	FG	Y	White	N	3.70592592592593	4	NA	c12985	0.490654618707322	0.634372428912211
s346805	4.33	M	CG	N	White	N	4.12428571428571	3.75	3.67	c69133	0.90901440706711	0.808416790302603
s154045	3.66	W	CG	N	White	N	4.00090909090909	3.85	NA	c56434	0.785637783690487	0.560941669977267
s554649	3.66	M	FG	Y	White	N	3.95117647058824	NA	3.67	c69133	0.735905163369631	0.687699486578317
s554649	4	M	FG	Y	White	N	3.95815384615385	NA	3.67	c62131	0.742882538935242	0.694676862143928
s154045	4	W	CG	N	White	N	3.95428571428571	3.85	NA	c12985	0.73901440706711	0.51431829335389
s251916	3.33	M	FG	Y	White	N	3.89230769230769	2.17	3.27	c19096	0.677036385089088	0.628830708297774
s251916	3.33	M	FG	Y	White	N	3.72740740740741	2.17	3.27	c19641	0.512136100188804	0.46393042339749
s244296	2	W	CG	Y	White	N	3.40466666666667	3.04	NA	c19096	0.189395359448063	0.140702629279065
s771239	2	W	FG	Y	White	N	2.57	3.37	NA	c39924	-0.645271307218604	-0.501553497013715
s157994	3.66	M	FG	Y	White	N	3.00545454545455	3.23	NA	c56434	-0.209816761764059	-0.258022438555372
s459118	3.33	W	CG	N	White	N	3.42142857142857	3.82	NA	c12985	0.206157264209967	-0.0185388495032526
s601123	1	W	CG	N	White	N	2.98162162162162	3.93	3.86	c69133	-0.233649685596983	-0.458345799310203
s927629	3.33	M	FG	Y	BLNP	N	3.41711111111111	NA	3.67	c69133	0.201839803892507	0.544963922908353
s747425	2	W	FG	Y	White	N	2.29466666666667	2.5	NA	c19096	-0.920604640551938	-0.776886830347048
s459118	3.33	W	CG	N	White	N	3.18	3.82	NA	c56434	-0.0352713072186042	-0.259967420931824
s927629	3	M	FG	Y	BLNP	N	3.29423728813559	NA	3.67	c62131	0.0789659809169887	0.422090099932835
s747425	2.33	W	FG	Y	White	N	2.30818181818182	2.5	NA	c19641	-0.907089489036786	-0.763371678831896
s448833	3.66	M	CG	Y	White	N	3.94862068965517	3.58	3.96	c19641	0.733349382436568	0.682915567704183
s638516	3	M	CG	Y	BLNP	N	3.33870967741935	2.8	NA	c12985	0.123438370200751	0.297968802829227
s581204	2.33	W	FG	Y	White	N	3.11	NA	3.7	c19641	-0.105271307218604	0.0384465029862859
s835027	2	W	CG	N	White	N	2.16813559322034	3.42	3.56	c62131	-1.04713571399826	-1.27183182771148
s881307	3.66	M	CG	N	White	N	3.632	2.7	3.74	c72554	0.416728692781396	0.316131076016889
s777816	3.33	W	CG	N	White	N	3.87545454545455	3.96	4	c78292	0.660183238235941	0.435487124522721
s777816	3	W	CG	N	White	N	3.67428571428571	3.96	4	c16215	0.45901440706711	0.23431829335389
s732116	2	W	CG	Y	BLNP	N	1.67066666666667	2.9	2.75	c69133	-1.54460464055194	-1.26645951819353
s369185	0	M	CG	Y	White	N	2.7295652173913	3.31	NA	c61662	-0.4857060898273	-0.536139904559684
s662028	4	W	CG	N	White	N	3.7	3.9	NA	c56434	0.484728692781395	0.260032579068175
s961907	3	W	FG	N	White	N	3.28094594594595	3.79	3.82	c75160	0.0656746387273417	0.158744946684924
s662028	4	W	CG	N	White	N	3.79230769230769	3.9	NA	c12985	0.577036385089088	0.352340271375868
s599394	3.33	W	CG	N	White	N	4.04923076923077	3.43	NA	c56434	0.833959462012164	0.609263348298944
s807381	3	W	CG	N	White	N	3.06375	3.43	NA	c72554	-0.151521307218604	-0.376217420931824
s544702	3.33	W	CG	N	White	N	3.72545454545455	3.3	NA	c56434	0.510183238235942	0.285487124522722
s544702	2	W	CG	N	White	N	3.2	3.3	NA	c12985	-0.0152713072186046	-0.239967420931825
s699421	2	M	CG	N	BLNP	N	3.11172413793103	2.96	NA	c19641	-0.10354716928757	0.0166564417090744
s998277	3.66	M	CG	Y	White	N	3.55298245614035	3.59	NA	c19641	0.337711148921746	0.287277334189362
s957254	3.33	M	CG	Y	White	N	3.37363636363636	3.77	3.5	c56434	0.158365056417759	0.107931241685375
s957254	3	M	CG	Y	White	N	3.20310344827586	3.77	3.5	c12985	-0.0121678589427421	-0.0626016736751267
s590470	3	W	CG	N	White	N	3.29892857142857	3.25	3.62	c62131	0.0836572642099673	-0.141038849503253
s274437	3.33	M	CG	N	White	N	3.5052380952381	3.75	3.64	c17988	0.289966788019492	0.189369171254985
s274437	3	M	CG	N	White	N	3.4095	3.75	3.64	c62131	0.194228692781396	0.093631076016889
s729537	3.66	M	CG	N	White	N	3.92538461538462	3.79	3.69	c12985	0.710113308166011	0.609515691401504
s729537	3.66	M	CG	N	White	N	4.09636363636364	3.79	3.69	c56434	0.881092329145032	0.780494712380525
s590470	2.33	W	CG	N	White	N	3.50333333333333	3.25	3.62	c61662	0.288062026114729	0.0633659124015091
s988468	2	W	CG	N	White	N	2.405	2.82	NA	c56434	-0.810271307218605	-1.03496742093182
s732116	3	W	CG	Y	BLNP	N	2.95555555555556	3.16	0	c62131	-0.259715751663049	0.0184293706953564
s708885	1	W	FG	Y	White	N	1.90303797468354	2.96	2.5	c62131	-1.31223333253506	-1.16851552233017
s515930	0	M	CG	N	White	N	1.99892857142857	2.83	NA	c62131	-1.21634273579003	-1.31694035255454
s515930	1	M	CG	N	White	N	2.1128	2.83	NA	c75160	-1.1024713072186	-1.20306892398311
s502069	1	W	CG	N	White	N	2.66666666666667	2.77	NA	c12985	-0.548604640551938	-0.773300754265158
s744527	3.66	W	CG	N	White	N	3.898	3.11	NA	c56434	0.682728692781396	0.458032579068176
s744527	4	W	CG	N	White	N	3.87307692307692	3.11	NA	c12985	0.657805615858319	0.433109502145099
s958113	3.66	W	FG	Y	White	N	3.36	3.77	NA	c56434	0.144728692781396	0.288446502986285
s972149	4	W	CG	N	White	N	4.12837209302326	4	3.95	c61655	0.913100785804652	0.688404672091432
s958113	3.66	W	FG	Y	White	N	3.39592592592593	3.77	NA	c12985	0.180654618707321	0.324372428912211
s685362	2	W	FG	Y	BLNP	N	3.0125	3.72	3.76	c62131	-0.202771307218605	0.0848280894524498
s722038	2.33	M	CG	N	White	N	2.37258064516129	3.39	NA	c24182	-0.842690662057314	-0.943288278821821
s722038	2.66	M	CG	N	White	N	2.44947368421053	3.39	NA	c19641	-0.765797623008078	-0.866395239772585
s685362	2.33	W	FG	Y	BLNP	N	3.34111111111111	3.72	3.76	c69133	0.125839803892507	0.413439200563561
s104896	2.66	M	FG	N	White	N	3.17818181818182	2.92	4	c56434	-0.0370894890367861	0.000503640480071343
s104896	2	M	FG	N	White	N	2.69714285714286	2.92	4	c12985	-0.518128450075747	-0.48053532055889
s865525	2.33	W	CG	N	White	N	2.666	3.27	3.15	c56434	-0.549271307218605	-0.773967420931825
s865525	3	W	CG	N	White	N	3.09185185185185	3.27	3.15	c12985	-0.123419455366752	-0.348115569079972
s297864	1	W	FG	N	BLNP	N	2.90909090909091	3.77	NA	c56434	-0.306180398127695	0.0311372300107355
s502069	2	W	CG	N	White	N	1.82272727272727	2.77	NA	c56434	-1.39254403449133	-1.61724014820455
s556416	2.66	M	FG	N	BLNP	N	3.12793650793651	3	3	c19096	-0.0873347992820963	0.245562578437679
s418618	4	W	CG	Y	White	N	3.98826086956522	4	2.2	c12985	0.772989562346613	0.724296832177616
s418618	3.66	W	CG	Y	White	N	3.996	4	NA	c56434	0.780728692781396	0.732035962612398
s784394	4.33	W	CG	N	White	N	3.89521739130435	3.93	NA	c17988	0.679946084085744	0.455249970372524
s183068	2.66	W	CG	N	White	N	2.90545454545454	3.69	NA	c56434	-0.309816761764059	-0.534512875477279
s295073	3	M	CG	N	White	N	3.28246153846154	3.7	NA	c62131	0.0671902312429342	-0.0334073855215729
s863336	3	W	CG	N	White	N	3.58285714285714	4	NA	c12985	0.367585835638538	0.142889721925318
s619062	2.66	M	CG	N	BLNP	N	2.54428571428571	NA	3.51	c37167	-0.67098559293289	-0.550781981936246
s619062	3	M	CG	N	BLNP	N	2.37	NA	3.51	c19096	-0.845271307218605	-0.72506769622196
s706618	3.66	W	CG	N	White	N	3.70695652173913	3.68	NA	c72554	0.491685214520526	0.266989100807306
s156899	2	W	FG	Y	BLNP	N	2.6568085106383	3.76	3.12	c69133	-0.558462796580306	-0.270863399909252
s295073	3.33	M	CG	N	White	N	3.16723404255319	3.7	NA	c17988	-0.0480372646654126	-0.14863488142992
s401076	3.33	W	FG	N	White	N	3.00333333333333	3.33	3.34	c82819	-0.211937973885272	-0.118867665927689
s911814	3	W	CG	Y	BLNP	N	3.44153846153846	NA	3.05	c75160	0.226267154319857	0.504412276678263
s132185	3.66	W	CG	N	White	N	4.01	NA	2.97	c72554	0.794728692781396	0.570032579068176
s353996	3	M	FG	Y	BLNP	N	2.86	2.92	NA	c56434	-0.355271307218604	-0.0121471882027575
s291884	3.66	M	CG	Y	White	N	3.35963636363636	3.15	NA	c19641	0.144365056417759	0.0939312416853744
s291884	0	M	CG	Y	White	N	3.27272727272727	3.15	NA	c61662	0.0574559655086686	0.00702215077628399
s381134	4	W	CG	N	White	N	4.10161290322581	3.93	NA	c12985	0.886341596007202	0.661645482293982
s381134	4	W	CG	N	White	N	4	3.93	NA	c78292	0.784728692781396	0.560032579068176
s769428	2	M	CG	Y	White	N	2.10689655172414	NA	2.31	c37167	-1.10837475549447	-1.15880857022685
s366279	2	M	FG	N	White	N	3.44435897435897	3.04	3.23	c69133	0.22908766714037	0.266680796657228
s366279	2	M	FG	N	White	N	3.36724137931034	3.04	3.23	c62131	0.15197007209174	0.189563201608598
s829290	3	M	FG	Y	BLNP	N	2.52615384615385	3.07	3.12	c75160	-0.689117461064758	-0.345993342048912
s491374	4	M	FG	N	BLNP	N	3.89594594594595	3.9	4	c75160	0.680674638727342	1.01357201644712
s435125	3	W	FG	Y	White	N	3.57142857142857	3.67	NA	c16215	0.356157264209967	0.499875074414857
s276716	3.33	M	CG	N	White	N	3.18322580645161	3.54	NA	c12985	-0.0320455007669911	-0.132643117531498
s795993	3	M	FG	Y	White	N	4.07368421052632	NA	3.56	c75160	0.858412903307711	0.810207226516397
s532039	2	W	FG	Y	BLNP	N	2.33222222222222	3.54	2.37	c24182	-0.883049084996382	-0.595449688325328
s760151	4	M	CG	N	White	N	3.79230769230769	3.25	3.33	c72554	0.577036385089088	0.476438768324581
s156899	1	W	FG	Y	BLNP	N	2.59471153846154	3.76	3.12	c62131	-0.620559768757066	-0.332960372086012
s769428	0	M	CG	Y	White	N	2.34782608695652	NA	2.31	c61662	-0.867445220262082	-0.917879034994467
s863336	3	W	CG	N	White	N	3.54545454545455	4	NA	c78292	0.330183238235941	0.105487124522721
s453960	0	M	FG	N	BLNP	N	2.1492	3.15	2.98	c61662	-1.0660713072186	-0.733173929498829
s644379	0	M	CG	Y	White	N	2.58934426229508	2.96	NA	c61662	-0.625927044923522	-0.676360859655907
s213210	2.66	W	CG	N	White	N	3.99636363636364	NA	NA	c55403	0.781092329145032	0.556396215431812
s251902	4.33	M	CG	Y	BLNP	N	4.12545454545455	4	4	c78292	0.910183238235941	1.08471367086442
s251902	4.33	M	CG	Y	BLNP	N	4.18142857142857	4	4	c16215	0.966157264209967	1.14068769683844
s435125	3.66	W	FG	Y	White	N	3.48272727272727	3.67	NA	c78292	0.267455965508668	0.411173775713558
s426261	3	W	FG	Y	White	N	3.27272727272727	3.39	NA	c56434	0.0574559655086686	0.201173775713559
s213210	2.33	W	CG	N	White	N	3.554	NA	NA	c12985	0.338728692781396	0.114032579068176
s276716	2.66	M	CG	N	White	N	3.29	3.54	NA	c56434	0.0747286927813953	-0.0258689239831118
s928282	2	W	CG	Y	White	N	1.76461538461538	NA	2.13	c24182	-1.45065592260322	-1.49934865277222
s931376	3	W	FG	Y	White	N	3.22222222222222	3.64	3.74	c62131	0.006950915003618	0.150668725208508
s104107	4.33	W	CG	Y	White	N	3.71947368421053	3.46	NA	c61662	0.504202376991922	0.455509646822925
s736858	3.66	W	CG	N	White	N	3.78023255813954	3.66	NA	c69133	0.564961250920931	0.340265137207711
s941687	4	W	CG	N	White	N	4.04326530612245	4	NA	c19096	0.827993998903845	0.603297885190625
s395664	1	M	CG	N	White	N	3.12794871794872	3	NA	c61662	-0.0873225892698861	-0.187920206034393
s595725	4	W	FG	N	White	N	3.46923076923077	3.86	4	c72554	0.253959462012165	0.347029769969748
s625670	3	M	CG	N	White	N	2.85790697674419	3.29	NA	c69133	-0.357364330474418	-0.457961947238925
s118466	3	M	FG	Y	White	N	3.86276315789474	3.63	4	c93518	0.647491850676132	0.599286173884818
s699103	3.33	M	FG	Y	BLNP	N	3.33	2.7	3.63	c61662	0.114728692781395	0.457852811797242
s998733	3	M	CG	N	White	N	3.945	3.93	3.48	c61655	0.729728692781396	0.629131076016889
s114586	2	M	FG	N	BLNP	N	2.9468085106383	3.63	3.2	c75160	-0.268462796580307	0.0644345811394689
s800449	2	W	FG	Y	BLNP	N	2.40289256198347	3.08	1.47	c37167	-0.812378745235133	-0.524779348564079
s590012	2	M	FG	Y	White	N	3.05357142857143	NA	3.29	c62131	-0.161699878647176	-0.20990555543849
s625670	2	M	CG	N	White	N	2.96677966101695	3.29	NA	c93518	-0.248491646201655	-0.349089262966162
s551167	3.33	W	FG	Y	BLNP	N	3.88263157894737	3.79	NA	c19096	0.667360271728765	0.954959668399819
s234170	3	M	CG	N	White	N	3.51491525423729	3.57	3	c62131	0.299643947018684	0.199046330254177
s494118	3.33	M	CG	N	White	N	3.35285714285714	3.29	NA	c12985	0.137585835638538	0.0369882188740314
s794626	3	W	CG	Y	White	N	3.66526315789474	3.83	4	c75160	0.449991850676132	0.401299120507135
s100157	2	W	FG	N	White	N	3.01279411764706	3.5	2.84	c62131	-0.202477189571546	-0.109406881613963
s850845	2	M	CG	Y	White	N	2.92	2.75	3.03	c19641	-0.295271307218604	-0.345705121950989
s118466	3.33	M	FG	Y	White	N	3.88924528301887	3.63	4	c17988	0.673973975800264	0.62576829900895
s353996	3	M	FG	Y	BLNP	N	3.02347826086957	2.92	NA	c12985	-0.191793046349039	0.151331072666808
s234170	2.66	M	CG	N	White	N	3.49414634146341	3.57	3	c69133	0.27887503424481	0.178277417480303
s337407	0	M	CG	N	White	N	1.18636363636364	2.59	NA	c56434	-2.02890767085497	-2.12950528761947
s784394	4	W	CG	N	White	N	3.96859375	3.93	NA	c93518	0.753322442781396	0.528626329068176
s931376	3	W	FG	Y	White	N	3.294	3.64	NA	c61662	0.0787286927813953	0.222446502986285
s532039	1	W	FG	Y	BLNP	N	2.152	3.54	2.38	c40537	-1.0632713072186	-0.77567191054755
s791164	1	W	FG	Y	White	N	1.79333333333333	3.36	3.21	c69133	-1.42193797388527	-1.27822016368038
s941687	4.33	W	CG	N	White	N	4.0325	4	NA	c16133	0.817228692781395	0.592532579068175
s928282	2	W	CG	Y	White	N	1.87166666666667	NA	2.13	c43522	-1.34360464055194	-1.39229737072094
s480737	1	M	CG	N	White	N	2	2.66	NA	c31811	-1.2152713072186	-1.31586892398311
s736495	2	W	FG	Y	BLNP	N	3.08421052631579	3.58	3.71	c49894	-0.131060780902815	0.156538615768239
s736495	2	W	FG	Y	BLNP	N	2.87102564102564	3.58	3.71	c19639	-0.344245666192963	-0.056646269521909
s951542	1	M	FG	Y	BLNP	N	2.57548387096774	2.83	2.42	c19639	-0.639787436250862	-0.296663317235016
s879733	4	W	CG	N	White	N	3.78181818181818	3.7	3.5	c95277	0.566546874599577	0.341850760886357
s951542	2.33	M	FG	Y	BLNP	N	2.60464788732394	2.83	2.42	c19325	-0.610623419894661	-0.267499300878814
s373254	3	W	FG	Y	BLNP	N	2.71023255813954	2.93	2.78	c49894	-0.505038749079069	-0.217439352408015
s674308	3.33	M	CG	N	BLNP	N	3.62857142857143	3.65	NA	c36509	0.413300121352824	0.533503732349469
s674308	3.33	M	CG	N	BLNP	N	3.65666666666667	3.65	NA	c30959	0.441395359448062	0.561598970444706
s654648	2	M	FG	N	White	N	2.69818181818182	NA	2.68	c24402	-0.517089489036786	-0.479496359519929
s887616	2.33	W	CG	Y	White	N	2.42230769230769	2.57	2.28	c19639	-0.792963614910911	-0.841656345079909
s431334	3	W	CG	N	White	N	2.46424242424242	3.32	4	c74501	-0.75102888297618	-0.9757249966894
s220983	1	W	CG	N	BLNP	N	2.94911111111111	3.5	3.27	c19639	-0.266160196107493	-0.262279748159741
s613632	4	M	CG	Y	White	N	3.66666666666667	3.6	2.69	c81502	0.451395359448062	0.400961544715678
s670169	3	M	CG	N	White	N	3.26066666666667	3.68	NA	c30959	0.0453953594480621	-0.055202257316445
s196224	2.66	W	CG	N	White	N	2.625	2.66	NA	c55220	-0.590271307218604	-0.814967420931824
s196224	2.66	W	CG	N	White	N	3.08342857142857	2.66	NA	c87584	-0.131842735790033	-0.356538849503253
s670169	3.33	M	CG	N	White	N	3.17	3.68	NA	c90685	-0.0452713072186044	-0.145868923983111
s392341	2.66	M	CG	N	White	N	3.14673469387755	3.08	NA	c19325	-0.0685366133410534	-0.169134230105561
s772147	3	W	FG	Y	BLNP	N	2.92432432432432	NA	3.57	c74501	-0.29094698289428	-0.00334758622322573
s298771	2.66	M	FG	N	White	N	3.92545454545454	3.5	NA	c19639	0.710183238235941	0.747776367752798
s298771	4	M	FG	N	White	N	3.8325	3.5	NA	c49894	0.617228692781395	0.654821822298253
s914834	0	W	CG	N	White	N	1.74533333333333	3.21	2.38	c19639	-1.46993797388527	-1.69463408759849
s198226	2.33	W	CG	N	BLNP	N	3.34454545454545	3.96	NA	c80562	0.12927414732685	0.133154595274602
s198226	3	W	CG	N	BLNP	N	3.19966101694915	3.96	NA	c49894	-0.0156102902694517	-0.0117298423216994
s984373	3.66	W	FG	Y	White	N	3.92285714285714	4	NA	c42605	0.707585835638539	0.851303645843429
s985462	4	M	FG	N	White	N	3.762	4	3.78	c26151	0.546728692781396	0.584321822298254
s626155	3	W	FG	N	White	N	3.1262962962963	3.33	NA	c35558	-0.088975010922308	0.00409529703527456
s617726	3	W	CG	N	BLNP	N	2.97272727272727	3.89	NA	c36509	-0.242544034491331	-0.238663586543579
s617726	2.33	W	CG	N	BLNP	N	2.77571428571429	3.89	NA	c42605	-0.439557021504319	-0.435676573556566
s821120	2	W	FG	Y	BLNP	N	2.65739130434783	2.42	4	c74501	-0.557880002870779	-0.270280606199724
s984373	4	W	FG	Y	White	N	3.90454545454545	4	NA	c36509	0.68927414732685	0.83299195753174
s568698	1	W	FG	Y	BLNP	N	2.15243243243243	3.93	3.44	c55220	-1.06283887478617	-0.775239478115117
s355323	4	W	CG	Y	White	N	4.028	4	NA	c36509	0.812728692781395	0.764035962612398
s355323	3.66	W	CG	Y	White	N	3.82074074074074	4	NA	c42605	0.605469433522136	0.556776703353139
s604012	3.66	M	CG	Y	BLNP	N	3.67363636363636	3.3	2.93	c36509	0.458365056417759	0.632895489046235
s732885	3.33	M	CG	N	White	N	3.9024	3.75	NA	c19639	0.687128692781396	0.586531076016889
s732885	4	M	CG	N	White	N	3.84285714285714	3.75	NA	c49894	0.627585835638539	0.526988218874032
s604012	3	M	CG	Y	BLNP	N	3.76571428571429	3.3	2.93	c42605	0.550442978495681	0.724973411124157
s191056	4	W	FG	Y	BLNP	N	2.53318681318681	3.41	3.8	c74501	-0.682084494031791	-0.394485097360737
s373254	2	W	FG	Y	BLNP	N	2.78054794520548	2.93	2.78	c24214	-0.434723362013125	-0.14712396534207
s793035	2	M	CG	Y	White	N	2.54620689655172	3.25	NA	c35558	-0.66906441066688	-0.719498225399265
s559010	0	M	FG	Y	White	N	1.245	2.79	2.75	c24286	-1.9702713072186	-2.01847698400992
s138768	1	W	CG	N	White	N	3.18384615384615	3.97	2.28	c81502	-0.0314251533724503	-0.25612126708567
s402930	2.66	M	CG	N	White	N	3.06923076923077	3.36	NA	c87584	-0.146040537987834	-0.246638154752342
s402930	2.66	M	CG	N	White	N	3.00179487179487	3.36	NA	c55220	-0.213476435423732	-0.314074052188239
s247120	3	W	CG	N	White	N	2.79076923076923	3.17	2.79	c74501	-0.424502076449374	-0.649198190162594
s559010	0	M	FG	Y	White	N	1.00571428571429	2.79	2.75	c31811	-2.20955702150432	-2.25776269829563
s962323	2	W	CG	N	White	N	2.75833333333333	3.23	NA	c35558	-0.456937973885271	-0.681634087598491
s919322	4	W	CG	N	White	N	3.86360655737705	3.93	NA	c49894	0.648335250158445	0.423639136445225
s919322	2.66	W	CG	N	White	N	3.91222222222222	3.93	NA	c80562	0.696950915003618	0.472254801290398
s532308	4	M	CG	Y	White	N	4.02727272727273	3.77	3.4	c95277	0.812001420054123	0.761567605321738
s452139	2	W	CG	Y	White	N	3.064	3.55	2.93	c74501	-0.151271307218604	-0.199964037387601
s218622	3.33	W	CG	Y	White	N	3.37941176470588	NA	NA	c19639	0.164140457487278	0.11544772731828
s504587	2	W	CG	Y	BLNP	N	2.544	NA	2.84	c24402	-0.671271307218605	-0.393126184860199
s138768	2	W	CG	N	White	N	2.86333333333333	3.97	2.28	c33193	-0.351937973885271	-0.576634087598491
s519856	2	W	FG	Y	BLNP	N	3.15422222222222	3.07	NA	c87584	-0.0610490849963821	0.226550311674672
s749145	3	M	CG	Y	White	N	3.35823529411765	NA	3.56	c19639	0.142963986899043	0.0925301721666583
s364962	3.33	M	CG	N	White	N	3.67090909090909	3.58	NA	c36509	0.455637783690487	0.35504016692598
s371189	3.66	W	FG	N	White	N	3.00860759493671	3.07	NA	c19325	-0.206663712281896	-0.113593404324313
s497106	3.33	W	CG	N	White	N	4.03037037037037	4	3.93	c87584	0.815099063151766	0.590402949438546
s371189	3	W	FG	N	White	N	2.96806451612903	3.07	NA	c31811	-0.247206791089572	-0.154136483131989
s874963	2.33	M	CG	Y	BLNP	N	2.31764705882353	3.4	3.46	c36509	-0.897624248395075	-0.723093815766599
s770456	4	W	CG	N	BLNP	N	3.82540540540541	3.97	4	c44975	0.610134098186801	0.614014546134554
s874963	3	M	CG	Y	BLNP	N	2.57096774193548	3.4	3.46	c42605	-0.64430356528312	-0.469773132654644
s728167	2	M	FG	N	White	N	3.03483606557377	2.92	3.55	c49894	-0.180435241644834	-0.142842112127977
s540637	2	M	CG	Y	BLNP	N	2.25824175824176	NA	3.28	c49894	-0.957029548976846	-0.78249911634837
s570541	3	M	CG	N	White	N	3.55733333333333	3.58	NA	c55220	0.342062026114729	0.241464409350222
s767528	2	W	FG	Y	BLNP	N	1.94545454545455	3.04	NA	c36509	-1.26981676176406	-0.982217365093005
s167538	0	M	CG	N	BLNP	N	1.44444444444444	NA	2.21	c33193	-1.77082686277416	-1.65062325177752
s843904	3.33	M	CG	Y	White	N	3.89	3.33	NA	c42605	0.674728692781395	0.624294878049011
s843904	3.66	M	CG	Y	White	N	3.84307692307692	3.33	NA	c36509	0.627805615858318	0.577371801125933
s767528	2.33	W	FG	Y	BLNP	N	2.4924	3.04	NA	c42605	-0.722871307218604	-0.43527191054755
s590460	4	W	CG	N	White	N	3.734	NA	3.73	c31811	0.518728692781396	0.294032579068176
s590460	3.33	W	CG	N	White	N	3.67444444444444	NA	3.73	c87584	0.45917313722584	0.23447702351262
s630986	4	M	CG	Y	White	N	3.85666666666667	3.55	3.71	c24402	0.641395359448062	0.590961544715678
s556172	2.66	M	CG	N	BLNP	N	3.906	3.27	3.88	c19639	0.690728692781395	0.81093230377804
s556172	4	M	CG	N	BLNP	N	3.67777777777778	3.27	3.88	c49894	0.462506470559173	0.582710081555818
s364962	3.33	M	CG	N	White	N	3.58142857142857	3.58	NA	c42605	0.366157264209967	0.26555964744546
s860572	2.33	W	CG	N	White	N	3.12285714285714	3.77	4	c19325	-0.0924141643614615	-0.317110278074682
s860572	0	W	CG	N	White	N	2.95088888888889	3.77	4	c19639	-0.264382418329716	-0.489078532042936
s686042	2	M	FG	Y	White	N	3.1256338028169	3.61	3.6	c74501	-0.0896375044017028	-0.137843181193017
s865987	2	M	FG	Y	White	N	2.17230769230769	3.23	2.29	c74501	-1.04296361491091	-1.09116929170223
s343740	2.66	M	FG	Y	BLNP	N	3.06923076923077	3.43	3.07	c24286	-0.146040537987834	0.197083581028012
s807381	2.66	W	CG	N	White	N	3.03822784810127	3.43	NA	c55220	-0.177043459117339	-0.401739572830559
s343740	3	M	FG	Y	BLNP	N	3.033	3.43	3.07	c95277	-0.182271307218604	0.160852811797242
s807381	2.33	W	CG	N	White	N	3.00765957446809	3.43	NA	c19325	-0.207611732750519	-0.432307846463739
s884981	3.33	M	FG	Y	White	N	3.6	NA	3.53	c42605	0.384728692781396	0.336523015990082
s151159	3	W	CG	Y	White	N	3.20948717948718	3.48	3.02	c19639	-0.00578412773142523	-0.0544768579004224
s719861	3	W	CG	Y	White	N	2.94758064516129	3.79	NA	c49894	-0.267690662057314	-0.316383392226311
s884981	3.66	M	FG	Y	White	N	4.00666666666667	NA	3.53	c36509	0.791395359448062	0.743189682656748
s544702	1	W	CG	N	White	N	3.14511111111111	3.3	NA	c19639	-0.0701601961074934	-0.294856309820713
s770841	2	W	FG	Y	BLNP	N	2.47943661971831	2.72	2.45	c49894	-0.735834687500295	-0.44823529082924
s699421	2	M	CG	N	BLNP	N	3.13510638297872	2.96	NA	c49894	-0.080164924239881	0.0400386867567635
s433470	4	W	CG	Y	White	N	4.03147540983607	3.88	3.78	c49894	0.816204102617462	0.767511372448464
s814597	4	W	FG	Y	White	N	3.61142857142857	3.89	3.5	c33193	0.396157264209967	0.539875074414857
s597633	3.33	M	FG	Y	White	N	3.99444444444444	3.58	3.85	c26151	0.779173137225841	0.730967460434527
s741862	3	W	CG	N	BLNP	N	2.77425	3.21	NA	c74501	-0.441021307218604	-0.437140859270852
s597633	4	M	FG	Y	White	N	3.7815	3.58	3.85	c49894	0.566228692781396	0.518023015990082
s666339	1	W	CG	N	BLNP	N	2.02514285714286	2.89	NA	c81502	-1.19012845007575	-1.186248002128
s666339	2	W	CG	N	BLNP	N	1.95659574468085	2.89	NA	c24402	-1.25867556253775	-1.25479511459
s227959	4	W	CG	N	BLNP	N	3.69855263157895	4	NA	c44975	0.483281324360343	0.487161772308095
s422973	2.33	W	CG	N	BLNP	N	3.35538461538462	3.79	NA	c19639	0.140113308166011	0.143993756113763
s770841	2	W	FG	Y	BLNP	N	2.49984126984127	2.72	2.45	c19639	-0.715430037377334	-0.42783064070628
s652042	4	M	FG	N	White	N	3.47354838709677	2.4	3.2	c74501	0.25827707987817	0.295870209395027
s643248	1	W	CG	N	White	N	2.264375	2.9	NA	c24490	-0.950896307218605	-1.17559242093182
s643248	2	W	CG	N	White	N	2.3564	2.9	NA	c81502	-0.858871307218604	-1.08356742093182
s744191	2	W	CG	N	White	N	2.99666666666667	3.64	NA	c31811	-0.218604640551938	-0.443300754265158
s403062	3	W	FG	N	White	N	3.45934065934066	3.75	3.5	c87584	0.244069352122055	0.337139660079638
s744191	2	W	CG	N	White	N	2.9628	3.64	2.51	c87584	-0.252471307218604	-0.477167420931824
s642162	2	W	FG	Y	White	N	2.5508	NA	3.55	c31811	-0.664471307218605	-0.520753497013715
s662028	3.33	W	CG	N	White	N	3.88975609756098	3.9	NA	c80562	0.674484790342371	0.449788676629151
s352253	3	W	FG	Y	White	N	3.81560975609756	NA	3.91	c74501	0.600338448878956	0.744056259083846
s127603	2	W	FG	Y	White	N	2.84067796610169	3.5	2.98	c49894	-0.374593341116909	-0.230875530912019
s853659	3	M	FG	N	White	N	3.63056179775281	3.86	NA	c49894	0.415290490534205	0.452883620051062
s390017	0	W	FG	Y	BLNP	N	2.39518518518519	3.32	3.35	c26151	-0.820086122033419	-0.532486725362365
s985032	3	W	CG	Y	White	N	3.33222222222222	2.91	2.78	c81502	0.116950915003618	0.0682581848346211
s372332	2	W	FG	N	White	N	2.92142857142857	3.87	3.4	c87584	-0.293842735790033	-0.200772427832451
s699971	3.33	M	CG	N	White	N	3.68454545454545	3	3.66	c87584	0.46927414732685	0.368676530562343
s471983	2.33	W	CG	N	White	N	3.06846153846154	2.97	NA	c42605	-0.146809768757066	-0.371505882470286
s283675	2	W	CG	N	BLNP	N	2.10681818181818	3.46	3.81	c74501	-1.10845312540042	-1.10457267745267
s432505	2	W	CG	N	White	N	2.55409836065574	3.56	3	c87584	-0.661172946562866	-0.885869060276086
s162186	3	W	CG	Y	White	N	3.17727272727273	3.69	3.44	c36509	-0.0379985799458775	-0.0866913101148747
s162186	3	W	CG	Y	White	N	3.232	3.69	3.44	c30959	0.0167286927813963	-0.0319640373876009
s592981	0	M	FG	Y	BLNP	N	0.565714285714286	2.93	2.53	c31811	-2.64955702150432	-2.30643290248847
s471983	2	W	CG	N	White	N	3.24090909090909	2.97	NA	c36509	0.0256377836904873	-0.199058330022733
s985239	2	W	CG	Y	White	N	1.496	NA	2.79	c24402	-1.7192713072186	-1.7679640373876
s822660	4	W	FG	Y	White	N	3.57727272727273	3.61	3	c81502	0.362001420054123	0.505719230259013
s404039	3	W	FG	Y	BLNP	N	3.4756	3.54	NA	c35558	0.260328692781396	0.54792808945245
s822660	4	W	FG	Y	White	N	3.53333333333333	3.61	3	c24402	0.318062026114729	0.461779836319619
s432505	2.66	W	CG	N	White	N	2.36545454545455	3.56	3	c55220	-0.849816761764059	-1.07451287547728
s738066	1	W	FG	Y	White	N	2.44611111111111	3.16	NA	c19325	-0.769160196107493	-0.625442385902603
s825713	3	W	FG	N	White	N	3.20550458715596	3.23	NA	c74501	-0.00976672006264057	0.083303587894942
s122004	2.66	W	CG	N	White	N	3.45024390243902	3.92	NA	c19639	0.23497259522042	0.0102764815071996
s122004	4	W	CG	N	White	N	3.41	3.92	NA	c49894	0.194728692781396	-0.0299674209318241
s995463	2	M	CG	Y	White	N	2.28228571428571	3.09	2.8	c74501	-0.93298559293289	-0.983419407665275
s538093	2	W	CG	N	White	N	2.49090909090909	3.44	NA	c36509	-0.724362216309514	-0.949058330022734
s538093	1	W	CG	N	White	N	2.96153846153846	3.44	NA	c42605	-0.253732845680143	-0.478428959393363
s165638	1	W	FG	Y	BLNP	N	3.04166666666667	2.67	NA	c24402	-0.173604640551938	0.113994756119117
s481693	2	W	FG	Y	White	N	2.57181818181818	3.47	2.77	c55220	-0.643453125400423	-0.499735315195533
s374145	2	M	FG	Y	White	N	2.12064516129032	NA	3.12	c74501	-1.09462614592828	-1.1428318227196
s712662	2.33	M	CG	Y	BLNP	N	2.6084	3.86	NA	c30959	-0.606871307218604	-0.432340874590128
s712662	3	M	CG	Y	BLNP	N	2.78181818181818	3.86	NA	c90685	-0.433453125400423	-0.258922692771947
s176427	4	W	CG	N	White	N	4.07903225806452	3.92	NA	c30959	0.863760950845913	0.639064837132693
s176427	4.33	W	CG	N	White	N	4.15272727272727	3.92	NA	c36509	0.937455965508668	0.712759851795448
s842140	4.33	W	CG	N	White	N	4.00333333333333	3.96	NA	c80562	0.78806202611473	0.56336591240151
s247681	2	W	CG	N	White	N	2.28065789473684	3.17	NA	c74501	-0.934613412481762	-1.15930952619498
s959739	3	W	FG	Y	White	N	2.9304	3.46	3.12	c35558	-0.284871307218604	-0.141153497013714
s190669	2.66	M	CG	Y	BLNP	N	3.248	2.29	3.07	c36509	0.0327286927813955	0.207259125409871
s256958	3.66	W	CG	N	White	N	3.8	3.88	4	c87584	0.584728692781395	0.360032579068176
s190669	3	M	CG	Y	BLNP	N	3.12189189189189	2.29	3.07	c42605	-0.0933794153267127	0.0811510173017633
s754637	3	W	CG	N	White	N	3.85967741935484	3.88	NA	c49894	0.644406112136234	0.419709998423014
s754637	3	W	CG	N	White	N	3.86181818181818	3.88	NA	c80562	0.646546874599578	0.421850760886358
s655246	0	W	CG	Y	White	N	2.50938775510204	2.97	NA	c26151	-0.705883552116564	-0.754576282285561
s304947	3.66	W	CG	N	White	N	3.8437037037037	3.82	4	c42605	0.6284323964851	0.40373628277188
s304947	3.66	W	CG	N	White	N	3.85090909090909	3.82	4	c90685	0.635637783690487	0.410941669977267
s520837	3.66	W	CG	N	White	N	3.94636363636364	4	NA	c36509	0.731092329145032	0.506396215431812
s815968	3	M	CG	N	BLNP	N	3.93377049180328	3.76	4	c74501	0.718499184584675	0.838702795581319
s805648	3.33	W	FG	Y	White	N	2.946	NA	3.03	c87584	-0.269271307218605	-0.125553497013715
s520837	3.66	W	CG	N	White	N	3.92285714285714	4	NA	c30959	0.707585835638539	0.482889721925319
s559397	3.33	M	CG	N	White	N	3.374	3.25	NA	c55220	0.158728692781396	0.0581310760168887
s923398	4	M	CG	Y	White	N	3.92333333333333	3.87	NA	c87584	0.708062026114729	0.657628211382344
s806045	4.33	W	CG	N	White	N	4.01583333333333	4	NA	c80562	0.80056202611473	0.57586591240151
s291449	2	M	FG	N	White	N	3.79666666666667	3.68	3	c26151	0.581395359448062	0.61898848896492
s807064	4.33	W	CG	N	White	N	4.17068965517241	4	NA	c24402	0.95541834795381	0.73072223424059
s923398	3	M	CG	Y	White	N	4.02666666666667	3.87	NA	c31811	0.811395359448062	0.760961544715677
s807064	4.33	W	CG	N	White	N	4.10769230769231	4	NA	c95277	0.892421000473703	0.667724886760483
s165638	2.33	W	FG	Y	BLNP	N	3.44222222222222	2.67	NA	c92948	0.226950915003618	0.514550311674673
s789023	2.33	W	FG	N	White	N	2.99	3.11	NA	c87583	-0.225271307218604	-0.132200999261022
s882646	1	M	FG	Y	BLNP	N	3.50666666666667	2.7	2.98	c19639	0.291395359448062	0.634519478463909
s575583	2	W	FG	Y	BLNP	N	3.17886363636364	3.79	3.71	c49894	-0.0364076708549677	0.251191725816087
s401301	0	W	FG	Y	White	N	0.913636363636364	3.5	NA	c36509	-2.30163494358224	-2.15791713337735
s703274	4	M	FG	Y	BLNP	N	3.94545454545455	3.32	NA	c31811	0.730183238235941	1.07330735725179
s703274	3.66	M	FG	Y	BLNP	N	3.79714285714286	3.32	NA	c33193	0.581871549924252	0.924995668940099
s109862	4	M	CG	Y	BLNP	N	3.95737704918033	3.73	NA	c87584	0.742105741961723	0.916636174590199
s329916	3	W	FG	Y	BLNP	N	3.11379310344828	3.71	NA	c42605	-0.101478203770328	0.186121192900726
s223794	2	M	CG	N	BLNP	N	3.18848484848485	3.36	3.75	c24402	-0.0267864587337558	0.0934171522628886
s766939	4	M	FG	Y	White	N	3.804	NA	3.22	c31811	0.588728692781396	0.540523015990082
s329916	3	W	FG	Y	BLNP	N	2.94666666666667	3.71	NA	c36509	-0.268604640551938	0.0189947561191168
s223794	3	M	CG	N	BLNP	N	3.16947368421053	3.36	3.75	c95277	-0.0457976230080779	0.0744059879885666
s848494	3.33	W	CG	Y	White	N	3.93116279069767	3.43	3.5	c19639	0.71589148347907	0.667198753310073
s825229	3	M	CG	N	White	N	1.8063829787234	2.88	2.94	c31811	-1.4088883284952	-1.50948594525971
s846385	4	W	FG	Y	BLNP	N	3.96571428571429	3.9	NA	c42605	0.750442978495681	1.03804237516674
s425830	3	M	CG	N	White	N	3.45	3.25	NA	c95277	0.234728692781396	0.134131076016889
s596562	2	W	FG	Y	BLNP	N	2.23333333333333	2.79	2.27	c24214	-0.981937973885271	-0.694338577214217
s846385	4	W	FG	Y	BLNP	N	4.02727272727273	3.9	NA	c36509	0.812001420054123	1.09960081672518
s830004	2.33	M	FG	Y	BLNP	N	2.134	NA	2.98	c87584	-1.0812713072186	-0.738147188202758
s596562	2	W	FG	Y	BLNP	N	2.19125	3.11	NA	c49894	-1.0240213072186	-0.73642191054755
s689792	3	W	CG	N	White	N	3.52663043478261	3.89	NA	c49894	0.311359127564004	0.0866630138507842
s254706	2	W	FG	N	White	N	2.68571428571429	3.59	NA	c87584	-0.529557021504318	-0.436486713546736
s254706	0	W	FG	N	White	N	2.81521739130435	3.59	NA	c26151	-0.400053915914257	-0.306983607956674
s848494	4	W	CG	Y	White	N	3.9265	3.43	3.5	c49894	0.711228692781396	0.662535962612398
s789023	1	W	FG	N	White	N	3.42727272727273	3.11	NA	c31811	0.212001420054122	0.305071728011705
s821069	4.33	W	CG	N	White	N	3.98285714285714	3.93	3.65	c36509	0.767585835638538	0.542889721925318
s689792	2	W	CG	N	White	N	3.51578947368421	3.89	NA	c19639	0.300518166465606	0.0758220527523861
s734591	3	M	FG	Y	BLNP	N	2.85522727272727	2.71	NA	c49894	-0.360044034491332	-0.0169199154754853
s950407	2.66	M	CG	Y	White	N	2.55888888888889	3.14	2.76	c95277	-0.656382418329715	-0.7068162330621
s214375	3	W	FG	N	BLNP	N	3.196	3.54	3.13	c81502	-0.0192713072186042	0.318046320919827
s734591	2.33	M	FG	Y	BLNP	N	2.80432432432432	2.71	NA	c19639	-0.41094698289428	-0.0678228638784337
s762888	1	M	FG	Y	White	N	2.23533333333333	NA	2.05	c55220	-0.979937973885271	-1.02814365067658
s648390	2.33	M	CG	Y	White	N	3.62511111111111	3.75	4	c87584	0.409839803892507	0.359405989160122
s287942	4	M	CG	N	White	N	3.48629032258064	2.93	NA	c74501	0.27101901536204	0.170421398597533
s197217	3	W	CG	N	White	N	3.245	2.88	NA	c24402	0.0297286927813953	-0.194967420931825
s121009	0	W	FG	Y	BLNP	N	2.08	3.6	NA	c26151	-1.1352713072186	-0.84767191054755
s121009	2	W	FG	Y	BLNP	N	2.156	3.6	NA	c19325	-1.0592713072186	-0.77167191054755
s432518	4	M	CG	N	White	N	3.65384615384615	3.6	3.21	c50502	0.438574846627549	0.337977229863042
s867435	2.33	M	CG	Y	White	N	3.4368085106383	NA	2.7	c19639	0.221537203419694	0.171103388687309
s686505	3.33	W	CG	Y	BLNP	N	3.50391304347826	3.86	NA	c80562	0.288641736259657	0.566786858618062
s686505	4	W	CG	Y	BLNP	N	3.57107692307692	3.86	NA	c49894	0.355805615858319	0.633950738216724
s545287	4	M	CG	N	White	N	4	3.6	NA	c36509	0.784728692781396	0.684131076016889
s674939	2	M	CG	N	BLNP	N	2.6864	3.48	3	c49894	-0.528871307218604	-0.40866769622196
s632322	3	M	FG	Y	White	N	2.8223595505618	3.71	NA	c24402	-0.392911756656807	-0.441117433448121
s432518	4	M	CG	N	White	N	3.76846153846154	3.6	3.21	c44723	0.553190231242934	0.452592614478427
s545287	3.66	M	CG	N	White	N	3.76285714285714	3.6	NA	c42605	0.547585835638539	0.446988218874032
s709456	3	M	CG	Y	White	N	3.4	3.5	NA	c42605	0.184728692781396	0.134294878049011
s828939	2	M	CG	N	White	N	2.4421568627451	NA	NA	c87583	-0.773114444473506	-0.873712061238013
s964214	3	M	FG	Y	White	N	3.01044117647059	3	NA	c74501	-0.204830130748016	-0.25303580753933
s709456	3	M	CG	Y	White	N	3.39545454545455	3.5	NA	c36509	0.180183238235941	0.129749423503557
s205144	2.33	M	CG	N	BLNP	N	2.77	3.54	NA	c19639	-0.445271307218604	-0.325067696221959
s205144	3	M	CG	N	BLNP	N	2.90534482758621	3.54	NA	c49894	-0.309926479632397	-0.189722868635753
s389831	1	M	CG	N	BLNP	N	2.94952380952381	3	NA	c19639	-0.265747497694795	-0.14554388669815
s693788	2.66	M	FG	Y	White	N	3.47428571428571	3.52	NA	c19325	0.25901440706711	0.210808730275796
s389831	2.66	M	CG	N	BLNP	N	2.88615384615385	3	NA	c19325	-0.329117461064758	-0.208913850068114
s340737	3.66	W	CG	N	BLNP	N	3.76285714285714	3.5	3	c42605	0.547585835638539	0.551466283586291
s340737	3.66	W	CG	N	BLNP	N	3.79636363636364	3.5	3	c36509	0.581092329145032	0.584972777092784
s694287	2	W	FG	Y	White	N	2.66822429906542	3.28	4	c74501	-0.547047008153184	-0.403329197948294
s510583	2	M	FG	Y	BLNP	N	2.88891304347826	3.45	2.86	c49894	-0.326358263740343	0.0167658552755032
s892377	2	W	FG	Y	BLNP	N	3.02388059701493	3.32	NA	c74501	-0.191390710203679	0.0962086864673752
s600305	4	M	FG	Y	White	N	2.57741935483871	2.48	3.91	c31811	-0.637851952379894	-0.686057629171208
s600305	3.66	M	FG	Y	White	N	2.92463414634146	2.48	3.91	c87584	-0.290637160877141	-0.338842837668455
s663070	4	W	CG	N	White	N	4.01049180327869	3.71	3	c49894	0.795220496060084	0.570524382346864
s766939	3.33	M	FG	Y	White	N	3.75285714285714	NA	NA	c87584	0.537585835638539	0.489380158847225
s536754	1	M	FG	Y	White	N	1.73842105263158	NA	3.48	c96012	-1.47685025458703	-1.52505593137834
s663070	4	W	CG	N	White	N	3.98909090909091	3.71	3	c19639	0.773819601872305	0.549123488159085
s481079	2	W	CG	Y	White	N	2.60806451612903	2.36	NA	c49894	-0.607206791089572	-0.655899521258569
s481079	2.33	W	CG	Y	White	N	2.78733333333333	2.36	NA	c19639	-0.427937973885271	-0.476630704054268
s657694	2	M	FG	N	BLNP	N	1.90571428571429	3.62	NA	c36509	-1.30955702150432	-0.976659643784543
s732872	3	M	FG	N	BLNP	N	3.09230769230769	3.67	3.37	c24402	-0.122963614910912	0.209933762808864
s732872	2.33	M	FG	N	BLNP	N	3.09363636363636	3.67	3.37	c92948	-0.121634943582241	0.211262434137535
s852746	2.33	W	FG	N	White	N	3.35355555555556	3.18	NA	c19639	0.138284248336951	0.231354556294534
s852746	4	W	FG	N	White	N	3.17177419354839	3.18	NA	c49894	-0.0434971136702171	0.0495731942873654
s857024	3.66	W	FG	Y	White	N	4.21909090909091	4	NA	c36509	1.00381960187231	1.1475374120772
s155558	3	M	CG	N	White	N	3.77654320987654	3.72	NA	c19639	0.561271902657939	0.460674285893432
s759921	2.66	W	CG	N	White	N	3.49428571428571	3.58	NA	c35558	0.27901440706711	0.0543182933538899
s333533	2.66	W	FG	N	BLNP	N	3.60159420289855	3.2	NA	c19639	0.386322895679946	0.723640523818377
s801977	2	M	FG	Y	White	N	3.00117647058824	3.43	2.3	c74501	-0.214094836630369	-0.262300513421683
s153264	4	W	CG	Y	White	N	3.69081632653061	4	4	c49894	0.475545019312008	0.426852289143011
s462310	3	M	FG	N	White	N	2.57677419354839	3.61	3	c74501	-0.638497113670217	-0.60090398415336
s668481	3.33	W	CG	N	White	N	3.84177777777778	3.36	NA	c80562	0.626506470559173	0.401810356845953
s555641	4	W	FG	N	White	N	3.50985714285714	NA	NA	c74501	0.294585835638538	0.387656143596121
s668481	4	W	CG	N	White	N	3.74875	3.36	NA	c27368	0.533478692781395	0.308782579068176
s168500	1	M	FG	Y	BLNP	N	3.072	NA	2.56	c26151	-0.143271307218604	0.199852811797242
s176101	1	M	FG	Y	BLNP	N	1.98571428571429	3.39	2.9	c36509	-1.22955702150432	-0.886432902488472
s113123	2.33	W	FG	Y	White	N	2.44555555555556	NA	2.77	c26151	-0.769715751663048	-0.625997941458158
s401076	3.33	W	FG	N	White	N	3.07188679245283	3.33	3.34	c19325	-0.143384514765774	-0.0503142068081917
s570879	4	W	CG	N	White	N	3.24222222222222	3.82	NA	c41541	0.0269509150036176	-0.197745198709602
s401076	3	W	FG	N	White	N	3.06631578947368	3.33	3.34	c31811	-0.14895551774492	-0.0558852097873372
s841414	2	W	CG	Y	White	N	2.41853658536585	NA	3.07	c49894	-0.79673472185275	-0.845427452021748
s114136	3	M	FG	N	White	N	2.202	3.19	2.9	c95277	-1.0132713072186	-0.975678177701746
s940250	4	M	CG	Y	White	N	4.03152542372881	3.75	NA	c27368	0.81625411651021	0.765820301777825
s940250	4	M	CG	Y	White	N	4.01088888888889	3.75	NA	c80562	0.795617581670284	0.745183766937899
s613943	4	W	FG	N	White	N	4.11428571428571	3.89	NA	c42605	0.89901440706711	0.992084715024692
s470454	0	M	FG	Y	BLNP	N	2.23588235294118	2.21	2.76	c24402	-0.979388954277428	-0.636264835261581
s532308	4	M	CG	Y	White	N	3.90857142857143	3.77	3.4	c24402	0.693300121352824	0.642866306620439
s496799	2	M	CG	N	White	N	3.806	3.67	3.57	c26151	0.590728692781396	0.490131076016889
s197928	2	W	CG	Y	White	N	1.89189189189189	NA	2.86	c74501	-1.32337941532671	-1.37207214549571
s355343	3	W	CG	N	BLNP	N	2.96871428571429	3.29	NA	c74501	-0.246557021504318	-0.242676573556566
s489363	2.33	W	FG	Y	White	N	2.84923076923077	NA	3.32	c19325	-0.366040537987836	-0.222322727782946
s598420	3	M	CG	N	White	N	3.78	3.07	3.11	c31811	0.564728692781396	0.464131076016889
s988098	2.66	M	CG	N	White	N	2.87171428571429	2.61	NA	c55220	-0.343557021504318	-0.444154638268826
s842584	1	W	CG	N	White	N	3.14232558139535	3.71	3.52	c19639	-0.0729457258232555	-0.297641839536475
s892477	1	W	CG	N	White	N	2.694	3.87	3.37	c19639	-0.521271307218604	-0.745967420931824
s279478	3	W	FG	N	White	N	3.65815384615385	NA	3.05	c69105	0.442882538935242	0.535952846892824
s575144	2.66	M	CG	N	White	N	3.54941176470588	NA	NA	c33193	0.334140457487278	0.233542840722771
s113123	3	W	FG	Y	White	N	2.6665	NA	NA	c49894	-0.548771307218604	-0.405053497013714
s168500	2	M	FG	Y	BLNP	N	2.93210526315789	NA	2.56	c87584	-0.283166044060709	0.0599580749551372
s613943	4	W	FG	N	White	N	4.21818181818182	3.89	NA	c36509	1.00291051096321	1.0959808189208
s508009	3.33	M	CG	N	White	N	3.95560975609756	3.97	NA	c19639	0.740338448878957	0.63974083211445
s899647	2	W	CG	N	BLNP	N	2.10851063829787	3.17	NA	c19325	-1.10676066892073	-1.10288022097298
s508009	4	M	CG	N	White	N	3.87368421052632	3.97	NA	c49894	0.658412903307711	0.557815286543204
s160308	3.66	W	FG	Y	BLNP	N	3.48272727272727	3.86	NA	c36509	0.267455965508668	0.555055362179723
s554716	3	M	CG	Y	BLNP	N	2.93485714285714	NA	3.11	c74501	-0.280414164361462	-0.105883731732986
s160308	3.33	W	FG	Y	BLNP	N	3.4562962962963	3.86	NA	c42605	0.241024989077692	0.528624385748746
s148285	2.33	W	FG	Y	BLNP	N	2.974	3.37	2.47	c36509	-0.241271307218604	0.0463280894524503
s452147	3	M	CG	N	White	N	3.30857142857143	3.89	NA	c42605	0.0933001213528244	-0.00729749541168268
s148285	2.33	W	FG	Y	BLNP	N	2.96148148148148	3.37	2.47	c42605	-0.253789825737122	0.0338095709339319
s710386	4	M	CG	Y	White	N	3.62285714285714	3.41	NA	c95277	0.407585835638538	0.357152020906154
s760151	4	M	CG	N	White	N	3.97813953488372	3.25	3.33	c55220	0.762868227665117	0.66227061090061
s755800	3	M	FG	Y	BLNP	N	3.50518518518519	3.43	3	c42605	0.289913877966581	0.633037996982428
s941687	4	W	CG	N	White	N	4.0725	4	NA	c44975	0.857228692781396	0.632532579068176
s710386	4	M	CG	Y	White	N	3.83565217391304	3.41	NA	c24402	0.620380866694439	0.569947051962055
s755800	2.66	M	FG	Y	BLNP	N	3.206	3.43	3	c36509	-0.00927130721860481	0.333852811797242
s674443	4.33	M	FG	Y	White	N	3.84615384615385	3.81	4	c35558	0.630882538935241	0.582676862143928
s132185	3.66	W	CG	N	White	N	3.432	NA	2.97	c55220	0.216728692781396	-0.00796742093182434
s496564	2.33	M	FG	N	BLNP	N	1.94263157894737	3.24	NA	c19325	-1.27263972827124	-0.939742350551461
s595725	4.33	W	FG	N	White	N	3.76280701754386	3.86	4	c19325	0.547535710325255	0.640606018282837
s648390	0	M	CG	Y	White	N	3.57662337662338	3.75	4	c26151	0.361352069404772	0.310918254672387
s496564	0	M	FG	N	BLNP	N	1.32888888888889	3.24	3.5	c26151	-1.88638241832972	-1.55348504060994
s595725	4	W	FG	N	White	N	3.659	3.86	4	c55220	0.443728692781395	0.536799000738978
s919735	1	W	FG	Y	BLNP	N	3.25	3.86	NA	c19639	0.0347286927813957	0.32232808945245
s452147	2.66	M	CG	N	White	N	3.42363636363636	3.89	NA	c90685	0.208365056417759	0.107767439653252
s291884	3	M	CG	Y	White	N	3.3846052631579	3.15	NA	c74501	0.169333955939291	0.118900141206906
s526434	3.33	M	CG	N	White	N	3.11333333333333	NA	3.06	c92948	-0.101937973885271	-0.202535590649778
s132185	3.33	W	CG	N	White	N	3.41941176470588	NA	2.97	c19325	0.204140457487278	-0.0205556562259415
s919735	2	W	FG	Y	BLNP	N	3.35333333333333	3.86	NA	c87584	0.138062026114729	0.425661422785783
s107405	1	M	FG	Y	BLNP	N	2.72666666666667	2.85	NA	c35558	-0.488604640551938	-0.145480521536091
s405065	3	W	FG	N	BLNP	N	2.41975903614458	2.88	NA	c49894	-0.795512271074026	-0.458194642935595
s166028	0	W	FG	N	BLNP	N	2.95243902439024	3.44	NA	c31811	-0.262832282828361	0.07448534531007
s405065	2	W	FG	N	BLNP	N	2.38086956521739	2.88	NA	c19639	-0.834401742001213	-0.497084113862782
s857024	3.66	W	FG	Y	White	N	4.05666666666667	4	NA	c42605	0.841395359448062	0.985113169652952
s371857	4	M	CG	Y	White	N	3.30739130434783	3	2.97	c87583	0.0921199971292221	0.0416861823968375
s362794	2.33	M	CG	N	White	N	2.87	3.14	2	c24402	-0.345271307218605	-0.445868923983112
s675155	2.33	W	CG	Y	BLNP	N	2.61830508474576	3.04	NA	c87584	-0.596966222472841	-0.318821100114436
s678823	4	W	FG	Y	White	N	3.856	3.72	3.26	c49894	0.640728692781396	0.784446502986285
s203230	1	W	CG	Y	BLNP	N	2.03333333333333	3.36	3.04	c19639	-1.18193797388527	-0.903792851526866
s203230	2	W	CG	Y	BLNP	N	2.15244444444444	3.36	3.04	c87584	-1.06282686277416	-0.784681740415754
s287271	4	W	CG	N	White	N	3.727	3.64	NA	c49894	0.511728692781396	0.287032579068176
s496721	4	M	CG	Y	White	N	3.15932203389831	3.75	NA	c27368	-0.0559492733202993	-0.106383088052684
s403916	3	W	FG	Y	BLNP	N	3.30851063829787	3.2	3.33	c74501	0.0932393310792681	0.380838727750322
s287271	2.66	W	CG	N	White	N	3.67857142857143	3.64	NA	c19639	0.463300121352824	0.238604007639604
s929594	2	M	CG	N	White	N	2.62636363636364	3.18	NA	c42605	-0.588907670854968	-0.689505287619475
s929594	1	M	CG	N	White	N	2.26818181818182	3.18	NA	c36509	-0.947089489036786	-1.04768710580129
s532039	1	W	FG	Y	BLNP	N	2.2	3.54	2.37	c31811	-1.0152713072186	-0.72767191054755
s127786	4	M	CG	N	White	N	3.3	NA	3.65	c19325	0.0847286927813955	-0.0158689239831116
s251902	4	M	CG	Y	BLNP	N	4.2014	4	4	c74501	0.986128692781396	1.16065912540987
s391485	3	M	FG	Y	White	N	3.92906976744186	3.63	NA	c19639	0.713798460223257	0.665592783431943
s140270	2.66	W	FG	Y	BLNP	N	3.66177777777778	4	NA	c19639	0.446506470559174	0.734105867230229
s570879	3.33	W	CG	N	White	N	3.16285714285714	3.82	NA	c81502	-0.0524141643614615	-0.277110278074681
s675155	2.33	W	CG	Y	BLNP	N	2.36307692307692	3.04	NA	c55220	-0.852194384141681	-0.574049261783276
s606673	3	W	FG	Y	White	N	2.64571428571429	NA	2.53	c74501	-0.569557021504318	-0.425839211299428
s751547	4.33	W	CG	N	White	N	3.94666666666667	3.89	4	c55220	0.731395359448063	0.506699245734843
s391485	4	M	FG	Y	White	N	3.8845	3.63	4	c49894	0.669228692781396	0.621023015990082
s537129	2.33	M	CG	N	White	N	2.106	NA	2.9	c92948	-1.1092713072186	-1.20986892398311
s537129	2.33	M	CG	N	White	N	2.822	NA	2.9	c24402	-0.393271307218604	-0.493868923983111
s938973	3.66	W	CG	Y	BLNP	N	3.99142857142857	3.28	4	c42605	0.776157264209967	1.05430238656837
s938973	3.33	W	CG	Y	BLNP	N	4.21636363636364	3.28	4	c36509	1.00109232914503	1.27923745150344
s204175	3.66	W	CG	Y	White	N	3.50340659340659	3.71	3.46	c35558	0.288135286187989	0.239442556018992
s175280	0	M	CG	Y	White	N	1.806	2.62	NA	c92948	-1.4092713072186	-1.45970512195099
s175280	3	M	CG	Y	White	N	2.125	2.62	NA	c87583	-1.0902713072186	-1.14070512195099
s248453	2	W	CG	N	White	N	2.67535714285714	NA	3.3	c74501	-0.539914164361462	-0.764610278074682
s720074	3.66	W	CG	N	White	N	4.12363636363636	3.86	NA	c36509	0.90836505641776	0.68366894270454
s109384	3	M	CG	N	White	N	3.81818181818182	3.55	NA	c36509	0.602910510963214	0.502312894198707
s109384	3.66	M	CG	N	White	N	3.87814814814815	3.55	NA	c42605	0.662876840929544	0.562279224165037
s568670	3	M	CG	N	White	N	3.23076923076923	3.61	3.46	c30959	0.0154979235506265	-0.0850996932138806
s196132	3	W	CG	N	White	N	2.73333333333333	3	NA	c81502	-0.481937973885271	-0.706634087598491
s568670	3	M	CG	N	White	N	3.57272727272727	3.61	3.46	c90685	0.357455965508668	0.256858348744161
s196132	3	W	CG	N	White	N	2.73	3	NA	c24402	-0.485271307218604	-0.709967420931824
s719197	2	M	FG	N	White	N	2.27941176470588	3.29	3.28	c26151	-0.935859542512722	-0.898266412995865
s806901	0	W	CG	N	White	N	2.53692307692308	NA	3.44	c26151	-0.678348230295528	-0.903044344008748
s806901	2	W	CG	N	White	N	1.92714285714286	NA	3.44	c74501	-1.28812845007575	-1.51282456378897
s751007	4.33	W	CG	N	White	N	4.12545454545455	4	NA	c90685	0.910183238235941	0.685487124522721
s429981	3	W	CG	N	White	N	3.39545454545455	3.75	3.56	c81502	0.180183238235941	-0.0445128754772788
s196291	4	M	CG	Y	White	N	3.20695652173913	NA	3.18	c74501	-0.0083147854794734	-0.058748600211858
s848098	0	M	FG	Y	BLNP	N	2.34	3.07	3.11	c81502	-0.875271307218604	-0.532147188202758
s848098	2	M	FG	Y	BLNP	N	1.50695652173913	3.07	3.11	c24402	-1.70831478547947	-1.36519066646363
s512729	2	W	CG	N	White	N	2.87982456140351	4	NA	c19325	-0.335446745815096	-0.560142859528316
s744840	3	M	CG	N	BLNP	N	2.70666666666667	NA	3.05	c31811	-0.508604640551938	-0.388401029555293
s863502	4	M	CG	N	White	N	3.79428571428571	3.86	4	c30959	0.57901440706711	0.478416790302603
s863502	4	M	CG	N	White	N	3.90454545454545	3.86	4	c36509	0.68927414732685	0.588676530562343
s934999	2	W	CG	N	White	N	3.61155555555556	4	NA	c19639	0.396284248336952	0.171588134623732
s215207	1	M	CG	N	BLNP	N	2.17692307692308	2.43	1.81	c42605	-1.03834823029553	-0.918144619298883
s215207	2	M	CG	N	BLNP	N	2.38666666666667	2.43	1.81	c36509	-0.828604640551938	-0.708401029555293
s216205	3	M	FG	N	White	N	3.78169014084507	3	NA	c27368	0.566418833626466	0.604011963143324
s300577	3	M	FG	N	White	N	3.46344827586207	NA	2.47	c49894	0.248176968643465	0.285770098160322
s616133	2	M	CG	N	White	N	3.07	3.41	NA	c74501	-0.145271307218604	-0.245868923983111
s208489	3	W	CG	N	White	N	3.435625	NA	3.67	c74501	0.220353692781396	-0.00434242093182435
s318590	0	W	CG	Y	White	N	0	NA	3.23	c24402	-3.2152713072186	-3.2639640373876
s594982	3.33	W	CG	N	BLNP	N	3.18	3.84	NA	c90685	-0.0352713072186042	-0.0313908592708518
s995784	2	M	FG	N	White	N	2.90648648648649	3.36	3.3	c19639	-0.308784820732118	-0.271191691215261
s594982	3.66	W	CG	N	BLNP	N	3.42	3.84	NA	c30959	0.204728692781396	0.208609140729148
s995784	2	M	FG	N	White	N	2.85766666666667	3.36	3.3	c49894	-0.357604640551938	-0.32001151103508
s263840	3	M	FG	Y	BLNP	N	2.5875	NA	2.83	c96604	-0.627771307218604	-0.284647188202758
s601019	3.33	W	CG	N	White	N	3.8825	3.83	NA	c87584	0.667228692781396	0.442532579068176
s784964	2.33	M	CG	N	White	N	3.28285714285714	3.93	NA	c19639	0.067585835638539	-0.033011781125968
s744840	2.33	M	CG	N	BLNP	N	2.76875	NA	3.05	c87584	-0.446521307218605	-0.32631769622196
s176421	1	W	FG	Y	BLNP	N	2.774375	3.06	NA	c26151	-0.440896307218604	-0.15329691054755
s206352	3	W	FG	Y	BLNP	N	2.33030303030303	3.04	NA	c87584	-0.884968276915574	-0.597368880244519
s206352	1	W	FG	Y	BLNP	N	2.27205128205128	3.04	NA	c26151	-0.943220025167323	-0.655620628496268
s880693	3	M	FG	Y	BLNP	N	2.78333333333333	NA	2.81	c19639	-0.431937973885271	-0.0888138548694242
s170838	0	W	CG	Y	BLNP	N	3.00705882352941	3.5	3	c19639	-0.208212483689193	0.0699326386692127
s663415	2.33	W	CG	N	BLNP	N	3.39666666666667	2.9	NA	c19639	0.181395359448063	0.185275807395815
s178656	2	M	CG	N	White	N	2.80113636363636	3.6	2.58	c49894	-0.414134943582241	-0.514732560346748
s896790	2.66	W	FG	Y	White	N	3.36909090909091	3.33	3	c36509	0.153819601872305	0.297537412077195
s500678	4	W	CG	N	White	N	4.02072289156626	3.96	NA	c74501	0.80545158434766	0.58075547063444
s231189	3	W	FG	Y	BLNP	N	2.54068181818182	3.27	2.77	c74501	-0.674589489036786	-0.386990092365732
s419044	2	W	FG	Y	BLNP	N	2.86	3.63	NA	c19639	-0.355271307218604	-0.0676719105475501
s419044	2	W	FG	Y	BLNP	N	2.79090909090909	3.63	NA	c49894	-0.424362216309513	-0.136762819638459
s885635	3	W	CG	Y	White	N	3.31230769230769	3.92	3.65	c49894	0.0970363850890874	0.0483436549200902
s885635	3.33	W	CG	Y	White	N	3.33	3.92	3.65	c26151	0.114728692781396	0.0660359626123985
s276032	0	W	CG	N	White	N	2.46	3.4	NA	c81502	-0.755271307218604	-0.979967420931824
s173404	3	W	CG	N	White	N	3.95487804878049	3.96	NA	c55220	0.739606741561884	0.514910627848664
s392546	3.66	W	CG	N	White	N	4.02818181818182	3.85	NA	c36509	0.812910510963214	0.588214397249994
s174052	4	M	CG	N	White	N	3.85	3.85	NA	c90685	0.634728692781396	0.534131076016889
s174052	4	M	CG	N	White	N	3.85142857142857	3.85	NA	c42605	0.636157264209967	0.53555964744546
s947214	4	W	CG	Y	White	N	3.82511627906977	4	NA	c80562	0.609844971851163	0.561152241682166
s459118	2	W	CG	N	White	N	3.54428571428571	3.82	NA	c80562	0.32901440706711	0.10431829335389
s514721	3	W	FG	N	BLNP	N	3.29714285714286	3.36	NA	c42605	0.0818715499242524	0.419189178062683
s921934	4.33	M	CG	N	White	N	4.19933333333333	4	NA	c19639	0.984062026114729	0.883464409350222
s124751	3	W	CG	N	White	N	3.46739130434783	4	NA	c80562	0.252119997129222	0.0274238834160019
s947214	4	W	CG	Y	White	N	3.90526315789474	4	NA	c27368	0.689991850676133	0.641299120507136
s595742	4	W	FG	N	White	N	3.3	3.61	4	c19325	0.0847286927813955	0.177799000738978
s850283	2.33	M	CG	Y	BLNP	N	2.61769230769231	NA	2.75	c87584	-0.597578999526297	-0.423048566897821
s271390	2	W	FG	N	White	N	1.9152	NA	2.34	c74501	-1.3000713072186	-1.20700099926102
s271390	0	W	FG	N	White	N	2.07673469387755	NA	2.34	c26151	-1.13853661334105	-1.04546630538347
s850283	0	M	CG	Y	BLNP	N	2.66666666666667	NA	2.75	c19639	-0.548604640551938	-0.374074207923462
s833640	3	M	FG	Y	White	N	3.28051948051948	3.31	NA	c74501	0.0652481733008763	0.0170424965095624
s752027	3.66	W	CG	N	White	N	4.02923076923077	3.86	NA	c30959	0.813959462012166	0.589263348298946
s752027	4	W	CG	N	White	N	4.21	3.86	NA	c36509	0.994728692781395	0.770032579068175
s759196	4	M	CG	Y	White	N	3.47945205479452	4	4	c74501	0.264180747575916	0.213746932843532
s825571	3	M	CG	N	BLNP	N	2.92695652173913	2.83	2.43	c74501	-0.288314785479474	-0.168111174482829
s621232	2	M	CG	N	White	N	2.78857142857143	3.5	NA	c19639	-0.426699878647176	-0.527297495411683
s729537	3.33	M	CG	N	White	N	3.88636363636364	3.79	3.69	c19639	0.671092329145032	0.570494712380525
s729537	4	M	CG	N	White	N	3.82135593220339	3.79	3.69	c27368	0.606084624984786	0.505487008220279
s776566	4	W	FG	N	White	N	3.84558823529412	NA	2.18	c74501	0.630316928075513	0.723387236033096
s609371	2	W	CG	N	White	N	2.98548387096774	3	3.43	c49894	-0.229787436250863	-0.454483549964082
s227274	2	W	CG	N	White	N	2.48591549295775	3.64	NA	c24490	-0.729355814260858	-0.954051927974078
s369834	2.66	W	CG	N	White	N	3.54636363636364	3.9	NA	c36509	0.331092329145032	0.106396215431812
s369834	3	W	CG	N	White	N	3.46857142857143	3.9	NA	c42605	0.253300121352825	0.0286040076396046
s359488	4	M	FG	Y	White	N	3.804	NA	3.34	c31811	0.588728692781396	0.540523015990082
s618738	4	W	CG	N	White	N	3.68266666666667	3.83	NA	c42605	0.467395359448063	0.242699245734843
s357297	2	W	FG	N	White	N	2.61461538461538	3	2.81	c87584	-0.60065592260322	-0.507585614645637
s618738	3.66	W	CG	N	White	N	3.67333333333333	3.83	NA	c36509	0.458062026114729	0.233365912401509
s357297	0	W	FG	N	White	N	1.89222222222222	3	2.79	c26151	-1.32304908499638	-1.2299787770388
s263337	1	M	FG	N	White	N	1.91153846153846	3.21	NA	c42605	-1.30373284568014	-1.26613971616329
s263337	2.33	M	FG	N	White	N	2.30272727272727	3.21	NA	c36509	-0.912544034491332	-0.874950904974474
s532960	2	M	FG	Y	BLNP	N	3.32142857142857	3.86	NA	c19639	0.106157264209967	0.449281383225814
s271330	3.66	W	CG	Y	White	N	4.11818181818182	4	NA	c80562	0.902910510963214	0.854217780794217
s653625	3	W	CG	N	BLNP	N	3.25903614457831	3.59	NA	c74501	0.043764837359709	0.0476452853074614
s224374	3	M	CG	Y	White	N	3.15736842105263	NA	2.46	c24402	-0.0579028861659729	-0.108336700898358
s618021	4	W	CG	Y	White	N	3.62695652173913	2.31	3.08	c49894	0.411685214520526	0.362992484351529
s618021	3.33	W	CG	Y	White	N	3.77777777777778	2.31	3.08	c19639	0.562506470559173	0.513813740390176
s418618	4	W	CG	Y	White	N	3.97890909090909	4	2.2	c49894	0.763637783690487	0.71494505352149
s418618	4	W	CG	Y	White	N	3.93351351351351	4	2.2	c19639	0.718242206294909	0.669549476125912
s224374	3	M	CG	Y	White	N	2.5	NA	2.84	c81502	-0.715271307218604	-0.765705121950989
s448217	1	M	FG	N	BLNP	N	2.4268	2.89	3.62	c42605	-0.788471307218604	-0.455573929498829
s448217	2	M	FG	N	BLNP	N	3.11818181818182	2.89	3.62	c36509	-0.0970894890367866	0.235807888682989
s609032	1	M	FG	Y	BLNP	N	2.19677419354839	3.04	NA	c36509	-1.01849711367022	-0.67537299465437
s435125	2.66	W	FG	Y	White	N	3.5	3.67	NA	c19639	0.284728692781396	0.428446502986286
s435125	3	W	FG	Y	White	N	3.43157894736842	3.67	NA	c27368	0.216307640149817	0.360025450354707
s699103	2	M	FG	Y	BLNP	N	2.9054347826087	2.7	3.63	c49894	-0.309836524609909	0.0332875944059379
s363397	2.66	W	CG	N	BLNP	N	2.92538461538462	2.86	3.5	c35558	-0.289886691833989	-0.286006243886237
s705935	3	M	CG	N	BLNP	N	3.51704545454545	3.88	NA	c27368	0.30177414732685	0.421977758323495
s899969	1	W	FG	N	White	N	1.42428571428571	2.72	2.58	c31811	-1.79098559293289	-1.69791528497531
s156899	2	W	FG	Y	BLNP	N	2.50278260869565	3.76	3.12	c49894	-0.712488698522952	-0.424889301851898
s638516	3.33	M	CG	Y	BLNP	N	3.15608695652174	2.8	NA	c19639	-0.059184350696865	0.115346081931611
s383556	3	W	CG	Y	BLNP	N	2.734375	2.31	2.91	c74501	-0.480896307218604	-0.202751184860199
s608942	2.33	M	CG	Y	White	N	3.1948275862069	4	NA	c30959	-0.0204437210117074	-0.0708775357440921
s608942	3.33	M	CG	Y	White	N	3.09	4	NA	c90685	-0.125271307218604	-0.175705121950989
s638516	3	M	CG	Y	BLNP	N	3.26190476190476	2.8	NA	c49894	0.0466334546861575	0.221163887314634
s609032	2	M	FG	Y	BLNP	N	2.35764705882353	3.04	NA	c35558	-0.857624248395075	-0.514500129379229
s579911	2.66	W	FG	Y	BLNP	N	2.43444444444445	3.58	NA	c19325	-0.780826862774159	-0.493227466103105
s481870	3	W	CG	Y	White	N	3.212	2.33	2.47	c49894	-0.00327130721860369	-0.0519640373876009
s772668	2	M	CG	N	White	N	3.42644444444444	3	NA	c26151	0.21117313722584	0.110575520461333
s798552	2.66	W	CG	N	White	N	3.27363636363636	3.38	NA	c36509	0.0583650564177591	-0.166331057295461
s798552	3.33	W	CG	N	White	N	3.17	3.38	NA	c42605	-0.0452713072186048	-0.269967420931825
s739453	4	M	CG	N	White	N	4.1248	4	4	c74501	0.909528692781396	0.808931076016889
s593048	3	W	FG	Y	White	N	3.52344827586207	3.93	3.72	c87584	0.308176968643465	0.451894778848354
s593048	3	W	FG	Y	White	N	3.81818181818182	3.93	3.72	c50631	0.602910510963214	0.746628321168104
s842852	1	M	CG	Y	White	N	1.79352941176471	2.33	2.81	c26151	-1.4217418954539	-1.47217571018628
s494118	2	M	CG	N	White	N	3.46020408163265	3.29	NA	c19639	0.244932774414049	0.144335157649542
s444769	2	W	CG	Y	White	N	2.80625	3.28	2.87	c49894	-0.409021307218604	-0.457714037387602
s213210	2.66	W	CG	N	White	N	3.41418604651163	NA	NA	c19639	0.198914739293024	-0.0257813744201965
s489748	4	M	CG	N	White	N	4	4	NA	c30959	0.784728692781396	0.684131076016889
s489748	4	M	CG	N	White	N	4	4	NA	c90685	0.784728692781396	0.684131076016889
s927740	1	M	FG	Y	BLNP	N	2.61904761904762	NA	3.53	c24490	-0.596223688170985	-0.253099569155139
s381134	4	W	CG	N	White	N	3.96863636363636	3.93	NA	c49894	0.753365056417759	0.528668942704539
s795903	3.33	W	FG	Y	BLNP	N	3.36461538461538	3.5	NA	c42605	0.14934407739678	0.436943474067834
s176464	3.33	W	CG	Y	White	N	3.80826086956522	3.85	NA	c24214	0.592989562346613	0.544296832177616
s795903	2.66	W	FG	Y	BLNP	N	3.39333333333333	3.5	NA	c36509	0.178062026114729	0.465661422785783
s381134	3	W	CG	N	White	N	4.08	3.93	NA	c19639	0.864728692781396	0.640032579068176
s276716	2.66	M	CG	N	White	N	3.28833333333333	3.54	NA	c19639	0.0730620261147297	-0.0275355906497774
s276716	3	M	CG	N	White	N	3.37661538461538	3.54	NA	c27368	0.16134407739678	0.0607464606322732
s842852	2	M	CG	Y	White	N	2.0219512195122	2.33	NA	c19325	-1.19332008770641	-1.24375390243879
s705883	3	M	CG	N	White	N	3.702	3.48	NA	c80562	0.486728692781396	0.386131076016889
s710110	3	W	FG	Y	BLNP	N	2.08059701492537	NA	2.56	c74501	-1.13467429229323	-0.847074895622177
s351543	1	W	CG	Y	White	N	2.83357142857143	NA	2.73	c74501	-0.381699878647176	-0.430392608816173
s351543	2	W	CG	Y	White	N	2.68571428571429	NA	2.73	c49894	-0.529557021504318	-0.578249751673316
s769120	3.66	M	CG	N	White	N	3.37744186046512	3.3	NA	c87584	0.162170553246512	0.0615729364820052
s769120	3	M	CG	N	White	N	3.44366197183099	3.3	NA	c31811	0.228390664612382	0.127793047847875
s285717	3	W	CG	N	BLNP	N	2.93723076923077	NA	2.34	c74501	-0.278040537987835	-0.274160090040083
s683829	2	M	CG	N	White	N	3.27545454545455	2.75	3.77	c49894	0.0601832382359411	-0.040414378528566
s865525	2.66	W	CG	N	White	N	3.11	3.27	3.15	c19639	-0.105271307218604	-0.329967420931824
s104896	1	M	FG	N	White	N	2.40190476190476	2.92	4	c19639	-0.813366545313842	-0.775773415796985
s208027	2.66	M	CG	N	White	N	3.397	3.24	NA	c19639	0.181728692781395	0.0811310760168884
s746312	2	W	CG	N	White	N	2.2734375	2.73	2.9	c74501	-0.941833807218604	-1.16652992093182
s706792	4	W	CG	N	BLNP	N	4.07259259259259	3.89	3.89	c44975	0.857321285373988	0.86120173332174
s341779	2	W	FG	N	White	N	3.15593220338983	NA	2.32	c49894	-0.0593391038287736	0.0337312041288089
s104896	2.33	M	FG	N	White	N	2.45941176470588	2.92	4	c87584	-0.755859542512722	-0.718266412995864
s665227	4	M	CG	N	BLNP	N	3.72727272727273	3.89	NA	c36509	0.512001420054123	0.632205031050767
s463132	3.66	W	CG	N	White	N	3.77081081081081	4	NA	c36509	0.555539503592206	0.330843389878986
s463132	3.33	W	CG	N	White	N	3.7404	4	NA	c30959	0.525128692781396	0.300432579068176
s948815	2.33	W	CG	Y	White	N	2.91578947368421	3.19	NA	c19639	-0.299481833534394	-0.348174563703391
s574525	0	W	CG	N	White	N	1.9256	2.54	NA	c36509	-1.2896713072186	-1.51436742093182
s488202	2	M	CG	N	White	N	2.63	NA	NA	c26151	-0.585271307218604	-0.685868923983111
s559168	4	W	CG	N	BLNP	N	3.496	3.2	3.58	c31811	0.280728692781396	0.284609140729148
s707789	3	W	CG	Y	White	N	2.67368421052632	NA	3.22	c74501	-0.541587096692288	-0.590279826861285
s898566	2.66	W	CG	N	White	N	3.37936170212766	3.58	NA	c87584	0.164090394909056	-0.0606057188041644
s948815	3	W	CG	Y	White	N	2.95777777777778	3.19	NA	c49894	-0.257493529440826	-0.306186259609824
s226629	3	W	CG	Y	BLNP	N	2.20833333333333	3.46	NA	c74501	-1.00693797388527	-0.728792851526865
s226127	3.66	W	CG	N	White	N	3.40090909090909	4	3.48	c36509	0.185637783690487	-0.039058330022733
s226127	3	W	CG	N	White	N	3.24	4	3.48	c30959	0.0247286927813954	-0.199967420931825
s421635	2.33	M	CG	N	White	N	3.15875	3.57	NA	c92948	-0.0565213072186044	-0.157118923983111
s421635	3	M	CG	N	White	N	3.14727272727273	3.57	NA	c19325	-0.0679985799458769	-0.168596196710384
s998277	3	M	CG	Y	White	N	3.47792207792208	3.59	NA	c49894	0.262650770703474	0.212216955971089
s135968	2	M	CG	N	White	N	3.48636363636364	3.4	NA	c36509	0.271092329145032	0.170494712380524
s998072	2	W	CG	Y	BLNP	N	2	NA	3.09	c36509	-1.2152713072186	-0.937126184860199
s946696	3	W	CG	N	White	N	3.197125	3.64	3.33	c74501	-0.0181463072186046	-0.242842420931825
s716498	3	W	CG	N	White	N	3.728	3.73	NA	c36509	0.512728692781396	0.288032579068176
s353996	2.66	M	FG	Y	BLNP	N	3.07	2.92	NA	c19639	-0.145271307218604	0.197852811797242
s560920	2	W	CG	N	White	N	3.50980392156863	3.77	NA	c19639	0.294532614350023	0.0698365006368031
s706618	2.66	W	CG	N	White	N	3.62315789473684	3.68	NA	c87584	0.407886587518238	0.183190473805018
s706618	3.33	W	CG	N	White	N	3.76720930232558	3.68	NA	c55220	0.551937995106977	0.327241881393757
s104107	4	W	CG	Y	White	N	3.81490566037736	3.46	NA	c74501	0.599634353158754	0.550941622989757
s998072	2.33	W	CG	Y	BLNP	N	2.52764705882353	NA	NA	c42605	-0.687624248395075	-0.409479126036669
s523680	3	W	CG	Y	White	N	3.23941176470588	4	3.04	c74501	0.0241404574872779	-0.0245522726817193
s331939	4	M	CG	N	White	N	4.17560975609756	4	NA	c31811	0.960338448878957	0.85974083211445
s331939	4	M	CG	N	White	N	4.1819298245614	4	NA	c53203	0.966658517342799	0.866060900578292
s243657	3	W	CG	N	BLNP	N	3.46275862068966	3.7	3.85	c49894	0.247487313471051	0.251367761418803
s243657	3.33	W	CG	N	BLNP	N	3.4393023255814	3.7	3.85	c19639	0.224031018362791	0.227911466310544
s747425	2	W	FG	Y	White	N	2.34833333333333	2.5	NA	c74501	-0.866937973885271	-0.723220163680381
s935708	2.66	M	CG	Y	White	N	2.1725	3.15	3.29	c87584	-1.0427713072186	-1.09320512195099
s728812	3.66	W	CG	N	White	N	3.64906976744186	3.68	NA	c19325	0.433798460223255	0.209102346510035
s800830	2	W	CG	Y	White	N	3.31538461538462	3.57	4	c42605	0.100113308166011	0.051420577997014
s728812	3.33	W	CG	N	White	N	3.60555555555556	3.68	NA	c55220	0.390284248336951	0.165588134623731
s516753	2.33	W	CG	N	White	N	3.28857142857143	2.63	3	c35558	0.0733001213528235	-0.151395992360396
s235442	0	M	FG	Y	BLNP	N	0.913636363636364	2.72	NA	c36509	-2.30163494358224	-1.95851082456639
s800830	3	W	CG	Y	White	N	3.64090909090909	3.57	4	c36509	0.425637783690487	0.37694505352149
s175875	3	W	CG	N	BLNP	N	3.5793023255814	3.45	NA	c55220	0.364031018362791	0.367911466310543
s175875	2.33	W	CG	N	BLNP	N	3.53929824561404	3.45	NA	c87584	0.324026938395431	0.327907386343183
s800673	4	W	CG	N	BLNP	N	3.92377777777778	3.75	NA	c26151	0.708506470559174	0.712386918506926
s459118	3	W	CG	N	White	N	3.44135593220339	3.82	NA	c49894	0.226084624984785	0.00138851127156547
s648811	3.33	W	FG	N	BLNP	N	3.44428571428571	3.47	NA	c42605	0.22901440706711	0.566332035205541
s513078	2	M	FG	Y	BLNP	N	3.14171428571429	2.5	NA	c19639	-0.0735570215043184	0.269567097511528
s263855	4	W	CG	N	White	N	4.10241379310345	3.93	NA	c42605	0.887142485884844	0.662446372171624
s587069	3.33	W	CG	N	BLNP	N	3.39818181818182	3.12	NA	c36509	0.182910510963214	0.186790958910966
s513078	3	M	FG	Y	BLNP	N	3.02071428571429	2.5	NA	c49894	-0.194557021504318	0.148567097511528
s366118	4.33	W	FG	Y	BLNP	N	3.98754385964912	4	NA	c33193	0.772272552430518	1.05987194910157
s267148	2	M	CG	N	White	N	2	3.68	3	c30959	-1.2152713072186	-1.31586892398311
s495810	3.33	M	CG	Y	White	N	3.21666666666667	NA	2.7	c87584	0.00139535944806246	-0.0490384552843222
s704648	2	M	FG	Y	BLNP	N	3.023	3.46	NA	c49894	-0.192271307218604	0.150852811797242
s325807	3.66	M	FG	N	BLNP	N	3.85241379310345	3.25	NA	c87584	0.637142485884844	0.970039863604619
s210030	4	M	FG	Y	BLNP	N	3.05909090909091	NA	2.34	c87583	-0.156180398127695	0.186943720888151
s548176	2.66	W	CG	Y	White	N	3.155	2.96	4	c19639	-0.0602713072186041	-0.108964037387601
s263855	4	W	CG	N	White	N	4.15	3.93	NA	c90685	0.934728692781396	0.710032579068176
s384876	3.66	M	FG	Y	White	N	3.312	3.6	NA	c35558	0.0967286927813955	0.0485230159900816
s210030	3	M	FG	Y	BLNP	N	3.42272727272727	NA	2.34	c24402	0.207455965508668	0.550580084524515
s545355	3	M	CG	Y	White	N	3.11622641509434	3.64	2.97	c49894	-0.0990448921242648	-0.149478706856649
s545355	2	M	CG	Y	White	N	3.19368421052632	3.64	2.97	c26151	-0.0215870966922882	-0.0720209114246728
s366118	4	W	FG	Y	BLNP	N	4.01070175438596	4	NA	c24402	0.79543044716736	1.08302984383841
s788836	3	M	FG	Y	White	N	2.54	NA	2.29	c49894	-0.675271307218604	-0.723476984009918
s243397	1	W	FG	Y	White	N	2.61333333333333	2.72	NA	c35558	-0.601937973885271	-0.458220163680381
s984758	4	M	FG	Y	White	N	3.91688311688312	3.93	NA	c44975	0.701611809664513	0.653406132873199
s792230	3.33	M	CG	N	White	N	3.75607843137255	4	NA	c19639	0.540807124153945	0.440209507389438
s556416	0	M	FG	N	BLNP	N	2.88689655172414	3	3	c26151	-0.328374755494467	0.00452262222530875
s500108	2.33	M	CG	N	White	N	3.54153846153846	3.03	2.76	c19325	0.326267154319857	0.225669537555349
s918635	1	M	FG	Y	BLNP	N	2.47	NA	2.25	c87584	-0.745271307218604	-0.402147188202758
s833097	2	W	CG	Y	White	N	2.67657142857143	3.29	NA	c31811	-0.538699878647176	-0.587392608816173
s833097	2	W	CG	Y	White	N	2.67047619047619	3.29	NA	c19325	-0.544795116742414	-0.593487846911411
s908147	4	W	CG	N	BLNP	N	3.54347826086957	3.93	NA	c31811	0.328206953650961	0.332087401598713
s608940	4	M	CG	N	White	N	3.89625	3.46	NA	c49894	0.680978692781395	0.580381076016888
s608940	3.33	M	CG	N	White	N	3.98135593220339	3.46	NA	c19639	0.766084624984785	0.665487008220278
s395256	2	W	FG	Y	BLNP	N	2.8476404494382	3.29	NA	c49894	-0.367630857780402	-0.0800314611093476
s908147	3.33	W	CG	N	BLNP	N	3.52180327868852	3.93	NA	c53203	0.30653197146992	0.310412419417673
s436815	2	W	FG	Y	BLNP	N	2.66666666666667	NA	3.06	c87584	-0.548604640551938	-0.261005243880883
s443110	4	W	CG	N	White	N	4	4	NA	c42605	0.784728692781396	0.560032579068176
s443110	4	W	CG	N	White	N	3.92	4	NA	c90685	0.704728692781396	0.480032579068176
s325807	3.66	M	FG	N	BLNP	N	3.80268292682927	3.25	NA	c55220	0.587411619610664	0.92030899733044
s664107	0	M	CG	N	White	N	1.785	NA	NA	c36509	-1.4302713072186	-1.53086892398311
s664107	2.33	M	CG	N	White	N	3.128	NA	NA	c35558	-0.0872713072186042	-0.187868923983111
s587069	3.33	W	CG	N	BLNP	N	3.27230769230769	3.12	NA	c42605	0.0570363850890874	0.0609168330368397
s232386	3.33	W	CG	Y	White	N	2.75666666666667	3.61	NA	c92948	-0.458604640551938	-0.507297370720935
s998812	3	M	FG	Y	BLNP	N	2.9382	3.54	3	c49894	-0.277071307218604	0.0660528117972423
s145055	2	M	FG	Y	White	N	3.29	NA	3	c47543	0.0747286927813957	0.0265230159900818
s677428	0	M	CG	N	White	N	3.01	3	3.02	c26151	-0.205271307218604	-0.305868923983111
s457437	4	M	FG	Y	White	N	3.73611111111111	3.56	3.78	c74501	0.520839803892507	0.472634127101193
s731202	3.66	W	CG	N	White	N	3.85518518518519	3.75	3.71	c35558	0.639913877966581	0.415217764253361
s886482	3.66	M	CG	N	White	N	4.056	3.31	3.71	c19639	0.840728692781396	0.740131076016889
s677428	2	M	CG	N	White	N	3.14714285714286	3	3.02	c87584	-0.0681284500757471	-0.168726066840254
s886482	4	M	CG	N	White	N	4.01054545454545	3.31	3.71	c49894	0.79527414732685	0.694676530562343
s752547	3	M	FG	Y	White	N	4.035	NA	3.66	c36509	0.819728692781396	0.771523015990082
s883073	3.66	M	FG	Y	White	N	3.55148936170213	2.96	NA	c19639	0.336218054483524	0.28801237769221
s869956	3	M	CG	Y	BLNP	N	3.1029702970297	3.78	4	c47543	-0.112301010188901	0.0622294224395752
s583841	1	W	CG	Y	White	N	1.82764705882353	3.33	2.55	c19325	-1.38762424839507	-1.43631697856407
s583841	0	W	CG	Y	White	N	0.996666666666667	3.33	2.55	c26151	-2.21860464055194	-2.26729737072093
s812228	2	W	FG	Y	White	N	2.36636363636364	NA	3.47	c87584	-0.848907670854968	-0.705189860650078
s665613	3.66	W	CG	N	White	N	3.48857142857143	3.93	3.9	c42605	0.273300121352824	0.0486040076396042
s744527	3	W	CG	N	White	N	3.61107142857143	3.11	NA	c49894	0.395800121352824	0.171104007639604
s403742	1	W	CG	N	White	N	2.92636363636364	3.55	3.76	c42605	-0.288907670854968	-0.513603784568188
s784450	3.66	W	FG	Y	White	N	3.71740740740741	4	NA	c53203	0.502136100188803	0.645853910393693
s412625	0	W	CG	N	White	N	2.16333333333333	NA	2.78	c19325	-1.05193797388527	-1.27663408759849
s403742	2.66	W	CG	N	White	N	3.15090909090909	3.55	3.76	c36509	-0.0643622163095139	-0.289058330022734
s879774	1	M	CG	N	BLNP	N	2.59193548387097	3.47	3	c19639	-0.623335823347636	-0.503132212350992
s187177	3.66	M	CG	Y	White	N	3.84637168141593	4	4	c19639	0.631100374197325	0.58066655946494
s924605	1	W	CG	N	White	N	3.12478260869565	2.25	3.68	c96012	-0.090488698522952	-0.315184812236172
s291781	2	M	CG	N	BLNP	N	3.18688888888889	3.4	4	c19639	-0.0283824183297154	0.091821192666929
s348755	2	W	CG	Y	White	N	2.5	NA	3.24	c87584	-0.715271307218604	-0.763964037387602
s665613	3	W	CG	N	White	N	3.66818181818182	3.93	3.9	c36509	0.452910510963214	0.228214397249994
s659972	2	M	CG	Y	White	N	2.968	3.07	3.25	c49894	-0.247271307218605	-0.297705121950989
s355488	1	M	FG	N	White	N	3.296	3.6	3.7	c26151	0.0807286927813959	0.118321822298253
s355488	2.66	M	FG	N	White	N	3.296	3.6	3.7	c87584	0.0807286927813959	0.118321822298253
s208938	3	M	CG	Y	White	N	3.61209302325581	3.61	4	c36509	0.39682171603721	0.346387901304825
s601123	2	W	CG	N	White	N	2.98742857142857	3.93	3.86	c74501	-0.227842735790033	-0.452538849503253
s827231	2	M	CG	N	White	N	3.33619047619048	3.59	NA	c19639	0.120919168971872	0.0203215522073648
s827231	3	M	CG	N	White	N	3.23118644067797	3.59	NA	c49894	0.0159151334593619	-0.0846824833051452
s100378	3.33	M	CG	Y	White	N	3.03444444444444	3.17	NA	c19639	-0.18082686277416	-0.231260677506544
s602158	3.33	W	FG	N	White	N	3.60692307692308	3.73	NA	c35558	0.391651769704473	0.484722077662055
s448833	4	M	CG	Y	White	N	3.80337209302326	3.58	3.96	c49894	0.588100785804652	0.537666971072267
s208938	3	M	CG	Y	White	N	3.49172413793103	3.61	4	c42605	0.27645283071243	0.226019015980046
s148187	3	M	FG	Y	White	N	3.43434782608696	NA	2.46	c24402	0.219076518868353	0.170870842077039
s441293	2	W	FG	N	BLNP	N	2.72533333333333	3.06	NA	c55220	-0.489937973885271	-0.15262034574684
s324818	3	M	CG	Y	White	N	2.938	2.97	NA	c49894	-0.277271307218604	-0.327705121950989
s924605	2	W	CG	N	White	N	3.66111111111111	2.25	3.68	c31811	0.445839803892506	0.221143690179286
s744527	2.33	W	CG	N	White	N	3.617	3.11	NA	c19639	0.401728692781396	0.177032579068176
s148187	3.33	M	FG	Y	White	N	3.56111111111111	NA	2.46	c81502	0.345839803892507	0.297634127101194
s918635	1	M	FG	Y	BLNP	N	1.994	NA	2.25	c19639	-1.2212713072186	-0.878147188202758
s212286	2	W	FG	N	BLNP	N	2.32741935483871	NA	3.18	c87584	-0.887851952379894	-0.550534324241464
s112188	2	M	CG	Y	White	N	2.09457627118644	2.89	NA	c74501	-1.12069503603216	-1.17112885076455
s969624	4.33	W	CG	N	White	N	4.10333333333333	2.69	3.41	c26151	0.888062026114729	0.663365912401509
s290556	2	W	CG	Y	BLNP	N	1.00333333333333	NA	2.76	c81502	-2.21193797388527	-1.93379285152687
s187177	4	M	CG	Y	White	N	3.83636363636364	4	4	c49894	0.621092329145032	0.570658514412647
s216593	2.33	M	CG	Y	BLNP	N	2.94904761904762	NA	2.74	c19325	-0.266223688170985	-0.0916932555425092
s441293	2.66	W	FG	N	BLNP	N	2.66	3.06	NA	c19325	-0.555271307218605	-0.217953679080174
s125386	3	M	FG	Y	BLNP	N	3.09185185185185	2.79	NA	c35558	-0.123419455366752	0.219704663649094
s514721	3	W	FG	N	BLNP	N	3.24545454545455	3.36	NA	c36509	0.0301832382359413	0.367500866374372
s775368	2	W	FG	N	White	N	1.48181818181818	NA	2.85	c94426	-1.73345312540042	-1.64038281744284
s196224	3	W	CG	N	White	N	2.94788732394366	2.66	NA	c86819	-0.267383983274942	-0.492080096988162
s765842	4	M	CG	N	White	N	4.06857142857143	3.74	4	c92114	0.853300121352824	0.752702504588317
s648811	3	W	FG	N	BLNP	N	3.53593220338983	3.47	NA	c86819	0.320660896171226	0.657978524309657
s229705	1	M	CG	N	White	N	1.896	2.62	2.46	c54195	-1.3192713072186	-1.41986892398311
s267148	2	M	CG	N	White	N	2.90545454545455	3.68	3	c54982	-0.309816761764059	-0.410414378528566
s624596	3	M	CG	N	White	N	3.69545454545455	3.68	3.81	c94426	0.480183238235941	0.379585621471434
s227274	2	W	CG	N	White	N	2.30183673469388	3.64	NA	c46716	-0.913434572524727	-1.13813068623795
s227274	0	W	CG	N	White	N	2.37558139534884	3.64	NA	c38077	-0.839689911869767	-1.06438602558299
s114820	2.66	M	CG	N	White	N	3.17	3.11	2.6	c79368	-0.0452713072186044	-0.145868923983111
s818402	2	M	CG	N	BLNP	N	2.17727272727273	2.5	2.64	c53405	-1.03799857994588	-0.917794968949233
s267148	3	M	CG	N	White	N	3.13609375	3.68	3	c86819	-0.0791775572186046	-0.179775173983112
s490971	1	W	CG	N	White	N	2.55222222222222	3.6	2.63	c53405	-0.663049084996382	-0.887745198709602
s765842	3.33	M	CG	N	White	N	4.24363636363636	3.74	4	c51487	1.02836505641776	0.927767439653252
s899149	4	M	CG	Y	White	N	4.03333333333333	4	4	c86819	0.818062026114729	0.767628211382344
s899149	4	M	CG	Y	White	N	4	4	4	c57484	0.784728692781396	0.734294878049011
s114820	2	M	CG	N	White	N	3.11435897435897	3.11	2.6	c53405	-0.10091233285963	-0.201509949624137
s716735	3.33	W	FG	Y	White	N	3.92313725490196	3.47	3.71	c53405	0.707865947683357	0.851583757888247
s755221	2	W	FG	Y	White	N	3.106	NA	3.4	c38077	-0.109271307218604	0.0344465029862859
s157153	3	W	FG	Y	White	N	2.16	2.25	3.22	c54195	-1.0552713072186	-0.911553497013714
s481872	4	W	CG	N	BLNP	N	4.27096774193548	3.86	3.96	c73527	1.05569643471688	1.05957688266463
s481872	4.33	W	CG	N	BLNP	N	4.106	3.86	NA	c24535	0.890728692781396	0.894609140729148
s787294	3	M	CG	N	White	N	2.16	3.13	NA	c51487	-1.0552713072186	-1.15586892398311
s116394	3.33	M	CG	Y	BLNP	N	3.7244	3.48	NA	c94426	0.509128692781395	0.683659125409871
s755221	2	W	FG	Y	White	N	2.9968	NA	3.4	c86819	-0.218471307218604	-0.0747534970137145
s403742	3	W	CG	N	White	N	3.09679245283019	3.55	3.76	c53405	-0.118478854388416	-0.343174968101636
s395687	2	W	CG	N	White	N	2.63	3.96	3.78	c93068	-0.585271307218604	-0.809967420931824
s403742	2	W	CG	N	White	N	3.17974358974359	3.55	3.76	c79368	-0.0355277174750146	-0.260223831188235
s157503	2.66	W	CG	N	White	N	3.56703703703704	2.93	3.25	c94426	0.351765729818433	0.127069616105213
s245698	4	M	CG	Y	White	N	3.72	NA	3.88	c54195	0.504728692781396	0.454294878049011
s245698	4.33	M	CG	Y	White	N	4.008	NA	3.88	c61464	0.792728692781395	0.74229487804901
s716735	3.33	W	FG	Y	White	N	4.02294117647059	3.47	3.71	c51487	0.807669869251984	0.951387679456874
s497106	3	W	CG	N	White	N	3.69245901639344	4	3.93	c86819	0.477187709174839	0.252491595461619
s480737	2.33	M	CG	N	White	N	2.61448275862069	2.66	2.72	c36502	-0.600788548597915	-0.701386165362422
s569523	4	M	CG	Y	White	N	3.69478260869565	3.77	4	c98298	0.479511301477048	0.429077486744664
s780532	2	W	CG	Y	BLNP	N	1.42727272727273	3.67	3.6	c42952	-1.78799857994588	-1.50985345758747
s569523	4	M	CG	Y	White	N	3.89090909090909	3.77	4	c73527	0.675637783690486	0.625203968958102
s706010	1	M	CG	Y	BLNP	N	2.65846153846154	3.03	NA	c54195	-0.556809768757066	-0.38227933612859
s443110	4	W	CG	N	White	N	4	4	NA	c38077	0.784728692781396	0.560032579068176
s667565	3	W	FG	Y	BLNP	N	3.57909090909091	3.04	3.32	c94426	0.363819601872305	0.65141899854336
s443110	4	W	CG	N	White	N	4.01046153846154	4	NA	c86819	0.795190231242934	0.570494117529714
s556416	2	M	FG	N	BLNP	N	2.85008064516129	3	3	c10412	-0.365190662057314	-0.0322932843375385
s706010	2.33	M	CG	Y	BLNP	N	2.79307692307692	3.03	NA	c61464	-0.422194384141681	-0.247663951513205
s127786	3	M	CG	N	White	N	3.23529411764706	NA	3.65	c10412	0.0200228104284546	-0.0805748063360525
s634773	3.33	M	CG	N	White	N	3.28285714285714	NA	3.71	c57484	0.0675858356385381	-0.0330117811259689
s607822	2	W	FG	N	White	N	3.274	1.54	2.49	c38077	0.0587286927813953	0.151799000738978
s358551	2.33	M	CG	N	White	N	3.408	3.5	NA	c93068	0.192728692781396	0.0921310760168885
s472482	2.33	W	CG	N	White	N	3.366	NA	2.49	c98298	0.150728692781395	-0.0739674209318246
s472482	2.66	W	CG	N	White	N	3.29	NA	2.49	c73527	0.0747286927813962	-0.149967420931824
s807381	2	W	CG	N	White	N	2.90444444444444	3.43	NA	c10412	-0.31082686277416	-0.53552297648738
s634773	3	M	CG	N	White	N	3.36807692307692	NA	3.71	c86819	0.152805615858319	0.0522079990938118
s639254	4	M	FG	Y	White	N	4.02131147540983	3.04	NA	c20761	0.806040168191231	0.757834491399917
s884290	3.33	W	CG	N	White	N	3.006	3.64	NA	c93068	-0.209271307218605	-0.433967420931825
s881433	3	W	CG	N	White	N	3.462	2.15	NA	c54195	0.246728692781396	0.0220325790681764
s751547	3	W	CG	N	White	N	3.7752808988764	3.89	4	c86819	0.5600095916578	0.33531347794458
s751547	2.66	W	CG	N	White	N	3.85550724637681	3.89	4	c38077	0.640235939158208	0.415539825444988
s403062	4	W	FG	N	White	N	3.44527272727273	3.75	3.5	c10412	0.230001420054123	0.323071728011706
s857024	3.33	W	FG	Y	White	N	3.71181818181818	4	NA	c58181	0.496546874599578	0.640264684804468
s197217	1	W	CG	N	White	N	2.75927272727273	2.88	NA	c53405	-0.455998579945877	-0.680694693659097
s812228	2	W	FG	Y	White	N	2.30545454545455	NA	3.47	c10412	-0.909816761764059	-0.766098951559169
s735783	4	W	FG	Y	White	N	3.32234042553192	3.81	NA	c73527	0.107069118313311	0.250786928518201
s384206	3	W	FG	Y	White	N	3.63951612903226	3.75	NA	c86819	0.424244821813654	0.567962632018544
s642929	3.66	W	CG	Y	BLNP	N	3.705	3.79	4	c98298	0.489728692781396	0.767873815139801
s735783	3.66	W	FG	Y	White	N	3.25120481927711	3.81	NA	c93068	0.0359335120585045	0.179651322263394
s234848	3	W	CG	N	White	N	3.82049180327869	4	3.8	c40570	0.605220496060084	0.380524382346864
s234848	3.33	W	CG	N	White	N	3.84272727272727	4	3.8	c93068	0.627455965508668	0.402759851795448
s857024	4	W	FG	Y	White	N	3.9055737704918	4	NA	c86819	0.690302463273199	0.834020273478089
s724115	2.66	W	FG	Y	BLNP	N	2.82333333333333	3.37	NA	c94426	-0.391937973885272	-0.104338577214217
s709456	3	M	CG	Y	White	N	3.45733333333333	3.5	NA	c38077	0.242062026114729	0.191628211382344
s381214	2	W	CG	N	BLNP	N	3.0092	3.27	NA	c94426	-0.206071307218604	-0.202190859270852
s333533	3	W	FG	N	BLNP	N	3.5053125	3.2	NA	c10412	0.290041192781396	0.627358820919827
s270253	3.33	W	FG	Y	White	N	3.4889552238806	3.65	NA	c53405	0.273683916661993	0.417401726866883
s709456	3	M	CG	Y	White	N	3.48225806451613	3.5	NA	c86819	0.266986757297525	0.21655294256514
s291050	2.66	M	FG	N	BLNP	N	2.55888888888889	NA	2.93	c57484	-0.656382418329715	-0.32348504060994
s101002	3.33	M	FG	N	BLNP	N	3.90692307692308	3.82	NA	c92114	0.691651769704473	1.02454914742425
s384206	4	W	FG	Y	White	N	3.54266666666667	3.75	NA	c57484	0.327395359448063	0.471113169652952
s642834	2.33	M	CG	Y	White	N	3.10478260869565	NA	4	c53405	-0.110488698522953	-0.160922513255337
s470871	3	M	CG	Y	White	N	2.89130434782609	2.5	3.03	c36502	-0.323966959392517	-0.374400774124902
s635754	4	W	CG	N	White	N	3.56842105263158	3.78	3.54	c86819	0.353149745412974	0.128453631699754
s162186	3	W	CG	Y	White	N	3.49473684210526	3.69	3.44	c86819	0.279465534886659	0.230772804717662
s580182	3.33	M	CG	Y	White	N	3.87761904761905	NA	3.92	c53405	0.662347740400444	0.611913925668059
s162186	3	W	CG	Y	White	N	3.30085714285714	3.69	3.44	c54982	0.0855858356385384	0.0368931054695412
s490908	3.33	W	FG	Y	White	N	3.49074074074074	3.87	NA	c94426	0.275469433522137	0.419187243727027
s710342	4	M	CG	Y	White	N	3.85	3.92	3.58	c98298	0.634728692781396	0.584294878049011
s471983	1	W	CG	N	White	N	3.00428571428571	2.97	NA	c38077	-0.21098559293289	-0.43568170664611
s190669	3	M	CG	Y	BLNP	N	3.05185185185185	2.29	3.07	c86819	-0.163419455366753	0.0111109772617235
s201878	2	M	CG	N	White	N	3.29238095238095	3.62	NA	c58181	0.0771096451623481	-0.023487971602159
s814597	3.66	W	FG	Y	White	N	3.59384615384615	3.89	3.5	c51487	0.37857484662755	0.52229265683244
s190669	2.66	M	CG	Y	BLNP	N	3.074375	2.29	3.07	c57484	-0.140896307218604	0.0336341254098715
s681006	1	M	FG	Y	BLNP	N	2.26324324324324	3.39	NA	c86819	-0.952028063975361	-0.608903944959514
s224569	2	M	CG	Y	BLNP	N	2.65333333333333	2.79	NA	c73527	-0.561937973885271	-0.387407541256795
s279033	3	M	CG	N	White	N	3.59758064516129	3.43	3.72	c86819	0.382309337942686	0.281711721178179
s731202	2.33	W	CG	N	White	N	3.78066666666667	3.75	3.71	c53405	0.565395359448063	0.340699245734843
s731202	3.33	W	CG	N	White	N	3.78818181818182	3.75	3.71	c79368	0.572910510963214	0.348214397249994
s188379	3.33	W	FG	Y	White	N	3.72827586206897	3.67	4	c73527	0.513004554850361	0.656722365055251
s188379	3.66	W	FG	Y	White	N	3.84	3.67	4	c42952	0.624728692781396	0.768446502986285
s677428	2	M	CG	N	White	N	2.775	3	3.02	c10412	-0.440271307218604	-0.540868923983111
s189020	3.66	W	CG	N	White	N	3.68242424242424	3.32	NA	c94426	0.467152935205638	0.242456821492418
s624222	4	W	CG	N	White	N	3.80123076923077	4	NA	c86819	0.585959462012165	0.361263348298945
s624222	3	W	CG	N	White	N	3.9331914893617	4	NA	c38077	0.717920182143097	0.493224068429877
s703215	4	M	FG	Y	BLNP	N	3.23846153846154	NA	2.72	c10412	0.0231902312429337	0.36631435025878
s741447	1	M	CG	Y	White	N	2.47714285714286	3.18	NA	c52520	-0.738128450075747	-0.788562264808132
s290392	3.33	W	FG	N	White	N	3.12545454545455	4	3.85	c42952	-0.0898167617640588	0.00325354619352369
s741447	2	M	CG	Y	White	N	2.96352941176471	3.18	NA	c84521	-0.251741895453899	-0.302175710186283
s290392	3	W	FG	N	White	N	2.8608	4	3.85	c73527	-0.354471307218605	-0.261400999261022
s621282	4	W	CG	Y	White	N	3.94259259259259	3.57	NA	c40570	0.727321285373988	0.678628555204991
s635754	3.66	W	CG	N	White	N	3.585	3.78	3.63	c53405	0.369728692781396	0.145032579068176
s621282	3.66	W	CG	Y	White	N	3.7	3.57	NA	c93068	0.484728692781395	0.436035962612398
s560919	3.33	W	CG	Y	White	N	3.79363636363636	3.73	NA	c98298	0.578365056417759	0.529672326248762
s560919	3.33	W	CG	Y	White	N	3.89896551724138	3.73	NA	c73527	0.683694210022775	0.635001479853778
s254943	3.33	W	CG	N	White	N	3.43636363636364	NA	4	c94426	0.221092329145032	-0.00360378456818822
s404039	2	W	FG	Y	BLNP	N	3.33771929824561	3.54	NA	c53405	0.12244799102701	0.410047387698064
s404039	2	W	FG	Y	BLNP	N	3.45666666666667	3.54	NA	c79368	0.241395359448063	0.528994756119117
s850168	4	M	CG	N	White	N	4.10526315789474	3.96	4	c86819	0.889991850676132	0.789394233911625
s850168	4.33	M	CG	N	White	N	4.09666666666667	3.96	4	c57484	0.881395359448063	0.780797742683556
s196710	3.33	M	CG	N	BLNP	N	4.03384615384615	3.65	NA	c54195	0.81857484662755	0.938778457624194
s196710	4	M	CG	N	BLNP	N	3.902	3.65	NA	c61464	0.686728692781396	0.80693230377804
s341824	3	W	FG	N	BLNP	N	3.29	3.82	NA	c40570	0.0747286927813957	0.412046320919826
s674308	3	M	CG	N	BLNP	N	3.51820512820513	3.65	NA	c58181	0.302933820986524	0.423137431983168
s341824	3	W	FG	N	BLNP	N	3.02727272727273	3.82	NA	c93068	-0.187998579945877	0.149319048192553
s680854	3	W	FG	Y	BLNP	N	3.39285714285714	3	NA	c94426	0.177585835638538	0.465185232309593
s314651	3.33	W	FG	N	White	N	3.74157894736842	3.64	3.36	c53405	0.526307640149817	0.619377948107399
s894117	2.66	W	FG	N	BLNP	N	2.40857142857143	3.32	4	c73527	-0.806699878647176	-0.469382250508745
s894117	2	W	FG	N	BLNP	N	2.39545454545455	3.32	4	c98298	-0.819816761764059	-0.482499133625628
s994696	4	W	CG	N	White	N	4.121	4	NA	c54982	0.905728692781396	0.681032579068176
s604012	3	M	CG	Y	BLNP	N	3.45186440677966	3.3	2.93	c86819	0.236593099561057	0.411123532189533
s604012	2.66	M	CG	Y	BLNP	N	3.51255813953488	3.3	2.93	c38077	0.29728683231628	0.471817264944756
s959940	2.66	W	FG	N	White	N	3.11730158730159	3.32	NA	c94426	-0.0979697199170171	-0.00489941195943455
s718657	3.66	W	CG	N	White	N	3.55888888888889	3.92	2.64	c93068	0.343617581670285	0.118921467957065
s718657	3.66	W	CG	N	White	N	3.5895652173913	3.92	2.64	c73527	0.3742939101727	0.14959779645948
s529840	1	W	CG	Y	BLNP	N	2.44391304347826	2.59	2.1	c94426	-0.771358263740344	-0.493213141381938
s682907	2.33	W	CG	Y	White	N	2.95307692307692	3.87	3.35	c92114	-0.262194384141681	-0.310887114310678
s340737	3.66	W	CG	N	BLNP	N	3.69307692307692	3.5	3	c57484	0.477805615858318	0.48168606380607
s317026	2.66	M	FG	Y	White	N	3.00542857142857	3.96	3.87	c53405	-0.209842735790033	-0.258048412581346
s317026	2	M	FG	Y	White	N	2.91	3.96	3.87	c51487	-0.305271307218605	-0.353476984009919
s167488	2.33	M	FG	Y	BLNP	N	2.388	2.44	2.6	c53405	-0.827271307218604	-0.484147188202758
s138768	3	W	CG	N	White	N	2.35909090909091	3.97	2.28	c10412	-0.856180398127695	-1.08087651184092
s613943	4	W	FG	N	White	N	4.098	3.89	NA	c38077	0.882728692781396	0.975799000738978
s793035	2.33	M	CG	Y	White	N	2.51581395348837	3.25	NA	c79368	-0.699457353730232	-0.749891168462617
s162658	2.33	W	FG	Y	BLNP	N	3.11461538461538	3.14	NA	c94426	-0.10065592260322	0.186943474067834
s851434	3	W	CG	N	White	N	3.56	3.86	NA	c73527	0.344728692781396	0.120032579068176
s793035	2.33	M	CG	Y	White	N	2.75857142857143	3.25	NA	c53405	-0.456699878647175	-0.50713369337956
s461702	2.33	W	FG	N	White	N	3.14	NA	3.16	c51487	-0.0752713072186042	0.0177990007389783
s699971	3	M	CG	N	White	N	3.52965517241379	3	3.66	c10412	0.314383865195189	0.213786248430682
s461702	2.33	W	FG	N	White	N	3.01833333333333	NA	3.16	c53405	-0.196937973885271	-0.103867665927689
s269042	3	M	CG	Y	White	N	2.958	3.5	3.73	c86819	-0.257271307218605	-0.307705121950989
s851434	3	W	CG	N	White	N	3.32727272727273	3.86	NA	c42952	0.112001420054123	-0.112694693659097
s269042	2.66	M	CG	Y	White	N	2.94536585365854	3.5	3.73	c57484	-0.269905453560068	-0.320339268292452
s925247	3	W	CG	Y	White	N	3.20571428571429	3.61	3	c94426	-0.00955702150431836	-0.0582497516733156
s116427	2.33	W	FG	Y	BLNP	N	2.7592	2.96	NA	c94426	-0.456071307218604	-0.168471910547549
s600305	4	M	FG	Y	White	N	3.16913793103448	2.48	4	c10412	-0.0461333761841214	-0.0943390529754353
s192953	3.33	M	CG	Y	White	N	3.15272727272727	3.39	NA	c98298	-0.0625440344913315	-0.112977849223716
s192953	3.33	M	CG	Y	White	N	3.39857142857143	3.39	NA	c73527	0.183300121352824	0.13286630662044
s477005	0	M	CG	Y	BLNP	N	2.01190476190476	2.77	NA	c51487	-1.20336654531384	-1.02883611268537
s349694	2.66	W	FG	N	White	N	2.996	NA	3.76	c24744	-0.219271307218604	-0.126200999261022
s441293	3	W	FG	N	BLNP	N	2.86370967741935	3.06	NA	c10412	-0.351561629799249	-0.0142440016608187
s466481	2.33	W	CG	N	White	N	3.0724	2.54	3	c92114	-0.142871307218604	-0.367567420931824
s355488	2	M	FG	N	White	N	3.02741935483871	3.6	3.7	c86819	-0.187851952379895	-0.150258822863037
s710641	2.66	M	FG	N	BLNP	N	2.76655737704918	2.78	NA	c35945	-0.448713930169424	-0.115816552449649
s545287	4	M	CG	N	White	N	3.65453125	3.6	NA	c86819	0.439259942781395	0.338662326016888
s176427	4.33	W	CG	N	White	N	4.14692307692308	3.92	NA	c54982	0.931651769704473	0.706955655991253
s176427	4	W	CG	N	White	N	4.15625	3.92	NA	c86819	0.940978692781396	0.716282579068176
s545287	2.66	M	CG	N	White	N	3.69444444444444	3.6	NA	c38077	0.47917313722584	0.378575520461333
s632322	2	M	FG	Y	White	N	2.73347107438017	3.71	NA	c53405	-0.481800232838439	-0.530005909629753
s809917	2.33	W	CG	Y	White	N	2.736	3.31	NA	c93068	-0.479271307218605	-0.527964037387602
s587069	3.33	W	CG	N	BLNP	N	3.26441860465116	3.12	NA	c57484	0.0491472974325586	0.053027745380311
s587069	3	W	CG	N	BLNP	N	3.4101724137931	3.12	NA	c86819	0.1949011065745	0.198781554522252
s125386	2	M	FG	Y	BLNP	N	2.93292682926829	2.79	NA	c79368	-0.282344477950311	0.060779641065535
s155558	4	M	CG	N	White	N	3.75307692307692	3.72	NA	c10412	0.537805615858319	0.437207999093812
s908147	3	W	CG	N	BLNP	N	3.5465625	3.93	NA	c86819	0.331291192781396	0.335171640729148
s197053	2.66	M	CG	N	White	N	2.9	3.41	3.07	c53405	-0.315271307218604	-0.415868923983111
s255155	2	W	CG	Y	BLNP	N	2.504	3.47	NA	c54195	-0.711271307218604	-0.433126184860199
s665641	2.66	W	FG	Y	BLNP	N	3.02740740740741	3.27	3.21	c40570	-0.187863899811197	0.0997354968598572
s665641	2.33	W	FG	Y	BLNP	N	3.17	3.27	3.21	c98298	-0.0452713072186044	0.24232808945245
s119744	3.66	W	CG	N	White	N	2.86384615384615	3.62	NA	c93068	-0.35142515337245	-0.57612126708567
s799662	3.33	M	FG	Y	White	N	3.92703703703704	3.86	3.9	c73527	0.711765729818433	0.663560053027119
s203230	2	W	CG	Y	BLNP	N	2.4095	3.36	3.04	c10412	-0.805771307218604	-0.527626184860198
s279478	4	W	FG	N	White	N	3.60272727272727	NA	3.05	c10412	0.387455965508668	0.480526273466251
s667178	3.33	M	FG	Y	BLNP	N	3.36428571428571	3.52	NA	c94426	0.14901440706711	0.492138526082956
s660031	4.33	W	CG	N	White	N	4.255	NA	3.95	c90339	1.03972869278139	0.815032579068175
s660031	4.33	W	CG	N	White	N	4.255	NA	3.95	c53927	1.03972869278139	0.815032579068175
s159436	3	W	CG	N	White	N	3.38095238095238	NA	3.23	c53405	0.165681073733777	-0.0590150399794434
s731648	1	M	CG	Y	White	N	1.994	NA	3.05	c53405	-1.2212713072186	-1.27170512195099
s799662	3.66	M	FG	Y	White	N	4.02818181818182	3.86	3.9	c93068	0.812910510963214	0.7647048341719
s923398	4	M	CG	Y	White	N	3.95789473684211	3.87	NA	c10412	0.742623429623501	0.692189614891116
s762432	2	W	FG	Y	White	N	2.35217391304348	2.5	2.5	c94426	-0.863097394175126	-0.719379583970236
s700109	1	W	FG	Y	White	N	2.005	3.58	4	c98298	-1.2102713072186	-1.06655349701371
s831990	4	M	CG	Y	White	N	3.87166666666667	NA	3.52	c53405	0.656395359448062	0.605961544715678
s831990	4	M	CG	Y	White	N	3.8768	NA	3.52	c86819	0.661528692781396	0.611094878049011
s875871	2.33	M	FG	Y	BLNP	N	3.37739130434783	3.63	NA	c51487	0.162119997129222	0.505244116145068
s113100	3.33	W	CG	Y	BLNP	N	3.11466666666667	3.21	3.2	c73527	-0.100604640551938	0.177540481806468
s938973	3.33	W	CG	Y	BLNP	N	3.76809523809524	3.28	4	c38077	0.552823930876634	0.83096905323504
s938973	3	W	CG	Y	BLNP	N	3.73387096774194	3.28	4	c86819	0.518599660523331	0.796744782881737
s977340	3.66	W	FG	N	White	N	3.87130434782609	NA	3.91	c53405	0.656033040607482	0.749103348565065
s875871	2.33	M	FG	Y	BLNP	N	3.3132183908046	3.63	NA	c53405	0.0979470835859932	0.44107120260184
s272167	2	M	FG	N	BLNP	N	2.6264	3.31	NA	c94426	-0.588871307218604	-0.255973929498829
s406045	0	W	FG	N	White	N	0.424285714285714	NA	3.5	c84521	-2.79098559293289	-2.69791528497531
s200236	2	W	FG	N	BLNP	N	2.6496	3.71	NA	c40570	-0.565671307218604	-0.228353679080174
s781897	1	W	FG	N	BLNP	N	2.66111111111111	2.9	NA	c53405	-0.554160196107493	-0.216842567969063
s200236	2.66	W	FG	N	BLNP	N	2.42818181818182	3.71	NA	c98298	-0.787089489036786	-0.449771860898355
s899647	0	W	CG	N	BLNP	N	1.85045454545455	3.17	NA	c16600	-1.36481676176406	-1.36093631381631
s952336	2.66	M	CG	N	White	N	3.27363636363636	NA	2.97	c51487	0.0583650564177591	-0.0422325603467479
s481693	2	W	FG	Y	White	N	2.97481481481482	3.47	2.77	c86819	-0.240456492403789	-0.0967386821988994
s481693	2	W	FG	Y	White	N	2.9252380952381	3.47	2.77	c57484	-0.290033211980509	-0.146315401775619
s304947	3.33	W	CG	N	White	N	3.88744186046512	3.82	4	c38077	0.672170553246512	0.447474439533292
s102563	2.66	W	FG	N	White	N	3.066	NA	3.01	c51487	-0.149271307218604	-0.0562009992610215
s102563	2.33	W	FG	N	White	N	2.89	NA	3.01	c53405	-0.325271307218604	-0.232200999261021
s834291	2	W	FG	Y	White	N	1.68090909090909	1.83	2.68	c94426	-1.53436221630951	-1.39064440610462
s242246	3.66	M	CG	Y	White	N	3.94636363636364	3.96	4	c93068	0.731092329145032	0.680658514412648
s710386	3.66	M	CG	Y	White	N	3.92594594594595	3.41	NA	c57484	0.710674638727341	0.660240823994957
s710386	4	M	CG	Y	White	N	3.905	3.41	NA	c86819	0.689728692781396	0.639294878049011
s503726	2	M	CG	Y	BLNP	N	2.01044943820225	3.19	3.5	c67700	-1.20482186901636	-1.03029143638788
s242246	4	M	CG	Y	White	N	3.91782608695652	3.96	4	c73527	0.702554779737917	0.652120965005533
s152162	3	W	CG	Y	White	N	4.33	NA	3.62	c94426	1.11472869278139	1.0660359626124
s952336	2	M	CG	N	White	N	2.8004	NA	2.97	c53405	-0.414871307218604	-0.515468923983111
s874963	3	M	CG	Y	BLNP	N	2.79	3.4	3.46	c86819	-0.425271307218605	-0.250740874590129
s402093	2	M	CG	N	BLNP	N	2.87705882352941	2.96	2.47	c38077	-0.338212483689193	-0.218008872692548
s874963	2.33	M	CG	Y	BLNP	N	2.65666666666667	3.4	3.46	c57484	-0.558604640551938	-0.384074207923462
s720878	3	M	CG	N	White	N	3.68076923076923	3.78	NA	c54195	0.465497923550626	0.364900306786119
s953669	3.66	W	CG	N	White	N	3.73	3.64	3.7	c42952	0.514728692781395	0.290032579068175
s152581	2.66	M	FG	Y	BLNP	N	2.96947368421053	3.14	NA	c94426	-0.245797623008078	0.0973264960077684
s858408	0	M	CG	N	White	N	2.4986301369863	3.04	NA	c10412	-0.716641170232303	-0.81723878699681
s607239	3.66	W	CG	Y	White	N	3.636	3.93	NA	c53405	0.420728692781396	0.372035962612399
s371204	3	W	CG	Y	White	N	3.39545454545455	3.28	NA	c93068	0.180183238235941	0.131490508066944
s176464	4	W	CG	Y	White	N	3.68815789473684	3.85	NA	c10412	0.472886587518238	0.424193857349241
s858408	2	M	CG	N	White	N	2.38261363636364	3.04	NA	c86819	-0.832657670854968	-0.933255287619475
s363397	2.33	W	CG	N	BLNP	N	2.847	2.86	3.5	c79368	-0.368271307218604	-0.364390859270852
s363397	2.33	W	CG	N	BLNP	N	2.75962962962963	2.86	3.5	c53405	-0.455641677588975	-0.451761229641222
s968952	3.33	M	CG	N	White	N	3.54818181818182	3.42	NA	c84521	0.332910510963214	0.232312894198707
s153886	3.33	M	CG	Y	White	N	3.764	NA	2.83	c51487	0.548728692781396	0.498294878049011
s293444	3	W	CG	N	BLNP	N	2.8952380952381	NA	2.83	c86819	-0.320033211980509	-0.316152764032757
s790043	2.33	M	FG	Y	BLNP	N	2.66339622641509	2.57	0	c63517	-0.55187508080351	-0.208750961787663
s579911	3	W	FG	Y	BLNP	N	2.4758064516129	3.58	3	c10412	-0.739464855605701	-0.451865458934647
s153886	3.66	M	CG	Y	White	N	3.64818181818182	NA	2.83	c53405	0.432910510963214	0.382476696230829
s791164	3	W	FG	Y	White	N	2.78030769230769	3.43	3.21	c10412	-0.434963614910912	-0.291245804706022
s401076	2	W	FG	N	White	N	3.04411764705882	3.33	NA	c10412	-0.171153660159781	-0.0780833522021984
s953669	3.66	W	CG	N	White	N	3.62555555555556	3.64	3.7	c82325	0.410284248336951	0.185588134623731
s842852	2	M	CG	Y	White	N	2.27068493150685	2.33	NA	c86819	-0.944586375711755	-0.99502019044414
s719197	1	M	FG	N	White	N	2.624	3.29	3.28	c10412	-0.591271307218605	-0.553678177701747
s929485	2	W	CG	Y	White	N	2.26724137931034	2.75	3.26	c57484	-0.94802992790826	-0.996722658077257
s833820	3	M	CG	N	White	N	3.17049180327869	3	NA	c54195	-0.0447795039399157	-0.145377120704423
s716316	3.33	W	CG	N	White	N	3.52090909090909	3.86	4	c93068	0.305637783690487	0.0809416699772671
s716316	3.33	W	CG	N	White	N	3.68769230769231	3.86	4	c73527	0.472421000473703	0.247724886760483
s293444	2.66	W	CG	N	BLNP	N	2.91548387096774	NA	2.83	c53405	-0.299787436250862	-0.29590698830311
s288104	2	M	CG	N	White	N	2.21763636363636	2.5	2.85	c53405	-0.997634943582241	-1.09823256034675
s288104	2	M	CG	N	White	N	2.21567567567568	2.5	2.85	c86819	-0.999595631542929	-1.10019324830744
s758183	2.33	W	CG	N	White	N	2.96658536585366	3.47	NA	c93068	-0.248685941364945	-0.473382055078165
s758183	0	W	CG	N	White	N	2.35438596491228	3.47	NA	c73527	-0.860885342306323	-1.08558145601954
s157491	1	W	CG	N	White	N	3.00454545454545	3.28	NA	c98298	-0.210725852673149	-0.435421966386369
s559168	2.66	W	CG	N	BLNP	N	3.44473684210526	3.2	3.58	c38077	0.229465534886658	0.233345982834411
s714989	4	M	CG	N	BLNP	N	4.05142857142857	3.86	NA	c98298	0.836157264209967	0.956360875206612
s714989	3.66	M	CG	N	BLNP	N	4.05516129032258	3.86	NA	c73527	0.839889983103976	0.96009359410062
s157491	3.33	W	CG	N	White	N	2.93333333333333	3.28	NA	c94426	-0.281937973885271	-0.506634087598491
s880693	3	M	FG	Y	BLNP	N	2.846875	NA	2.81	c10412	-0.368396307218605	-0.025272188202758
s299939	3.66	M	CG	N	BLNP	N	3.67363636363636	3.73	NA	c98298	0.458365056417759	0.578568667414403
s493178	1	W	CG	Y	White	N	2.46957746478873	NA	2.6	c86819	-0.745693842429872	-0.794386572598869
s974575	3	W	CG	N	BLNP	N	3.36818181818182	3.62	NA	c98298	0.152910510963213	0.156790958910966
s299939	3.33	M	CG	N	BLNP	N	3.79655172413793	3.73	NA	c73527	0.581280416919327	0.701484027915971
s277808	2	W	FG	Y	White	N	2.37333333333333	2.83	2.86	c10412	-0.841937973885271	-0.698220163680381
s196132	2.66	W	CG	N	White	N	2.74415584415584	3	NA	c53405	-0.47111546306276	-0.69581157677598
s196132	1	W	CG	N	White	N	2.76970149253731	3	NA	c38077	-0.445569814681291	-0.670265928394511
s109384	2.66	M	CG	N	White	N	3.84046511627907	3.55	NA	c38077	0.625193809060465	0.524596192295958
s109384	4	M	CG	N	White	N	3.75904761904762	3.55	NA	c86819	0.543776311829014	0.443178695064507
s133424	2	M	CG	Y	White	N	3.55575757575758	3.31	3.33	c86819	0.340486268538971	0.290052453806587
s595725	4	W	FG	N	White	N	3.82271428571429	3.86	4	c10412	0.607442978495682	0.700513286453264
s156967	2	M	FG	Y	White	N	2.32666666666667	NA	3.34	c62352	-0.888604640551938	-0.936810317343252
s676589	3.66	M	CG	Y	White	N	3.70090909090909	3.77	NA	c93068	0.485637783690487	0.435203968958102
s676589	3.66	M	CG	Y	White	N	3.72857142857143	3.77	NA	c76153	0.513300121352824	0.46286630662044
s134279	4	M	CG	Y	White	N	3.7	3.67	NA	c54195	0.484728692781396	0.434294878049011
s951181	3	M	FG	N	BLNP	N	2.46333333333333	NA	3	c53405	-0.751937973885271	-0.419040596165495
s502753	3.66	W	CG	N	White	N	3.88857142857143	3.7	3.83	c40570	0.673300121352824	0.448604007639604
s502753	3.33	W	CG	N	White	N	3.87545454545455	3.7	3.83	c98298	0.660183238235941	0.435487124522721
s374774	1	M	CG	Y	BLNP	N	2.9280487804878	NA	2.47	c86819	-0.2872225267308	-0.112692094102324
s134279	4	M	CG	Y	White	N	3.45454545454545	3.67	NA	c61464	0.23927414732685	0.188840332594466
s523923	2.33	W	FG	Y	White	N	2.83666666666667	NA	2.83	c84521	-0.378604640551938	-0.234886830347048
s380729	3	W	FG	Y	White	N	2.57727272727273	3.7	4	c98298	-0.637998579945877	-0.494280769740987
s380729	2.66	W	FG	Y	White	N	2.87714285714286	3.7	4	c73527	-0.338128450075747	-0.194410639870857
s608764	2	W	FG	Y	BLNP	N	2.18307692307692	3.07	NA	c98298	-1.03219438414168	-0.744594987470627
s548176	3	W	CG	Y	White	N	3.22758620689655	2.96	4	c86819	0.0123148996779476	-0.0363778304910496
s484308	2.33	M	FG	N	BLNP	N	2.204	2.27	3.18	c61464	-1.0112713072186	-0.678373929498829
s911418	3	M	FG	Y	White	N	3.098	NA	3.29	c38077	-0.117271307218604	-0.165476984009918
s370763	2.33	M	CG	Y	BLNP	N	2.72285714285714	2.38	2.82	c57484	-0.492414164361461	-0.317883731732985
s370763	2	M	CG	Y	BLNP	N	2.92045454545455	2.38	2.82	c86819	-0.294816761764059	-0.120286329135583
s665714	1	W	CG	Y	BLNP	N	1.97862068965517	3.1	NA	c54195	-1.23665061756343	-0.958505495205026
s707091	1	M	CG	Y	White	N	0.802	3.57	NA	c79368	-2.4132713072186	-2.46370512195099
s707091	2	M	CG	Y	White	N	2.35307692307692	3.57	NA	c94426	-0.862194384141681	-0.912628198874065
s994696	4	W	CG	N	White	N	4.08406779661017	4	NA	c86819	0.868796489391566	0.644100375678346
s421635	2	M	CG	N	White	N	3.10451612903226	3.57	NA	c10412	-0.110755178186347	-0.211352794950854
s371857	3	M	CG	Y	White	N	3.36590909090909	3	2.97	c86819	0.150637783690487	0.100203968958102
s371857	3.33	M	CG	Y	White	N	3.39558139534884	3	2.97	c57484	0.180310088130233	0.129876273397849
s124893	0	W	CG	Y	White	N	1.43	3	1.42	c52520	-1.7852713072186	-1.8339640373876
s963616	2.33	W	FG	Y	White	N	2.46693333333333	3.57	3.55	c53405	-0.748337973885271	-0.604620163680381
s998072	3	W	CG	Y	BLNP	N	2.96739130434783	NA	3.09	c53405	-0.247880002870778	0.0302651194876273
s175875	3	W	CG	N	BLNP	N	3.41643835616438	3.45	NA	c10412	0.201167048945779	0.205047496893531
s963616	1	W	FG	Y	White	N	2.47553846153846	3.57	3.55	c38077	-0.739732845680143	-0.596015035475253
s679379	3	W	FG	N	White	N	3.76	3.61	3	c61464	0.544728692781396	0.637799000738978
s778364	2	M	CG	Y	BLNP	N	1.93590909090909	NA	2.43	c86819	-1.27936221630951	-1.10483178368104
s674443	3.66	M	FG	Y	White	N	3.83222222222222	3.81	4	c79368	0.616950915003618	0.568745238212304
s279670	1	W	FG	Y	BLNP	N	2.235	NA	2.18	c53405	-0.980271307218604	-0.69267191054755
s132185	4	W	CG	N	White	N	3.49230769230769	NA	2.97	c10412	0.277036385089088	0.0523402713758681
s656097	3	M	FG	Y	BLNP	N	3.6572972972973	3.6	3.14	c10412	0.442025990078693	0.78515010909454
s148285	2	W	FG	Y	BLNP	N	3.37661016949153	3.37	2.47	c86819	0.161338862272921	0.448938258943976
s148285	3	W	FG	Y	BLNP	N	3.12189189189189	3.37	2.47	c57484	-0.0933794153267127	0.194219981344342
s674443	4	M	FG	Y	White	N	3.8906976744186	3.81	NA	c53405	0.6754263672	0.627220690408686
s372647	4	M	CG	N	White	N	4.12272727272727	3.33	NA	c92114	0.907455965508668	0.806858348744161
s556765	2.33	M	CG	N	White	N	2.76428571428571	3.18	NA	c73527	-0.45098559293289	-0.551583209697397
s556765	2.33	M	CG	N	White	N	2.64363636363636	3.18	NA	c93068	-0.571634943582241	-0.672232560346748
s124893	3	W	CG	Y	White	N	1.75909090909091	2.88	1.42	c36502	-1.4561803981277	-1.50487312829669
s767885	2.33	M	CG	N	BLNP	N	2.79857142857143	2.92	NA	c40570	-0.416699878647175	-0.296496267650531
s767885	3	M	CG	N	BLNP	N	3.17727272727273	2.92	NA	c98298	-0.0379985799458775	0.0822050310507669
s524089	2	W	CG	Y	White	N	2.33333333333333	2.07	2.96	c57484	-0.881937973885271	-0.930630704054268
s532039	0	W	FG	Y	BLNP	N	1.69275362318841	3.54	2.38	c53405	-1.5225176840302	-1.23491828735914
s445762	1	M	CG	N	White	N	1.896	3.29	2.94	c38077	-1.3192713072186	-1.41986892398311
s771614	3	M	FG	Y	BLNP	N	3.0812	2.85	2.9	c54195	-0.134071307218604	0.209052811797242
s771614	3.33	M	FG	Y	BLNP	N	3.20727272727273	2.85	2.9	c61464	-0.00799857994587683	0.33512553906997
s208027	3	M	CG	N	White	N	3.2756	3.24	NA	c10412	0.0603286927813955	-0.0402689239831115
s577371	3	M	CG	N	White	N	3.165	3.96	NA	c54982	-0.0502713072186043	-0.150868923983111
s830770	1	M	FG	Y	BLNP	N	2.03304347826087	2.4	NA	c94426	-1.18222782895774	-0.839103709941889
s582057	2	W	CG	Y	BLNP	N	2.63095238095238	2.83	2	c54195	-0.584318926266224	-0.306173803907818
s577371	3	M	CG	N	White	N	3.15448275862069	3.96	NA	c86819	-0.0607885485979147	-0.161386165362422
s654648	0	M	FG	N	White	N	2.596	NA	2.68	c24744	-0.619271307218604	-0.581678177701747
s951542	3	M	FG	Y	BLNP	N	2.66814814814815	2.83	2.42	c10412	-0.547123159070456	-0.203999040054609
s371189	2	W	FG	N	White	N	2.88774193548387	3.07	NA	c10412	-0.327529371734733	-0.234459063777151
s402930	2	M	CG	N	White	N	3.13954545454545	3.36	NA	c10412	-0.0757258526731501	-0.176323469437657
s898566	3	W	CG	N	White	N	3.35801526717557	3.58	NA	c86819	0.142743959956968	-0.0819521537562515
s978074	0	W	CG	Y	BLNP	N	1.18636363636364	2.17	NA	c98298	-2.02890767085497	-1.75076254849656
s630986	4	M	CG	Y	White	N	3.76014285714286	3.55	3.71	c86819	0.544871549924252	0.494437735191868
s630986	3	M	CG	Y	White	N	3.83777777777778	3.57	3.71	c38077	0.622506470559173	0.572072655826788
s441995	2	W	CG	Y	BLNP	N	2.4144578313253	NA	2.52	c86819	-0.800813475893303	-0.522668353534898
s353996	2	M	FG	Y	BLNP	N	2.94090909090909	2.92	NA	c10412	-0.274362216309513	0.0687619027063331
s823365	2	M	CG	N	White	N	2.76666666666667	2.73	NA	c98298	-0.448604640551938	-0.549202257316445
s929072	2.33	M	CG	N	BLNP	N	3.40666666666667	NA	2.61	c57484	0.191395359448062	0.311598970444707
s706618	3	W	CG	N	White	N	3.46928571428571	3.68	NA	c10412	0.25401440706711	0.0293182933538905
s929072	1	M	CG	N	BLNP	N	3.13038461538462	NA	2.61	c86819	-0.0848866918339888	0.0353169191626557
s823365	2.33	M	CG	N	White	N	2.65142857142857	2.73	NA	c73527	-0.563842735790033	-0.66444035255454
s339595	2	W	CG	Y	White	N	3.17457627118644	2.87	3.63	c57484	-0.0406950360321634	-0.0893877662011606
s224603	2	M	CG	N	White	N	2.44153846153846	2.5	NA	c53405	-0.773732845680143	-0.87433046244465
s985239	2	W	CG	Y	White	N	2.63555555555556	NA	2.79	c57484	-0.579715751663049	-0.628408481832046
s985239	2	W	CG	Y	White	N	2.48	NA	2.79	c86819	-0.735271307218604	-0.783964037387602
s366495	3	W	CG	Y	White	N	3.93644444444444	4	4	c51487	0.72117313722584	0.672480407056843
s339595	3	W	CG	Y	White	N	3.1245	2.87	3.63	c86819	-0.090771307218604	-0.139464037387601
s785530	2.66	W	CG	Y	BLNP	N	2.67363636363636	3.58	NA	c98298	-0.541634943582241	-0.263489821223835
s785530	2.66	W	CG	Y	BLNP	N	3.00285714285714	3.58	NA	c40570	-0.212414164361462	0.0657309579969438
s597652	4	W	CG	N	White	N	4.07	NA	4	c51487	0.854728692781395	0.630032579068175
s462205	4	M	CG	N	White	N	4.15	4	NA	c42952	0.934728692781396	0.834131076016889
s462205	3.66	M	CG	N	White	N	4.09241379310345	4	NA	c82325	0.877142485884844	0.776544869120337
s984373	4	W	FG	Y	White	N	3.84224137931034	4	NA	c86819	0.626970072091741	0.770687882296631
s516753	2	W	CG	N	White	N	3.37909090909091	2.63	3	c53405	0.163819601872305	-0.0608765118409149
s516753	2.33	W	CG	N	White	N	3.36764705882353	2.63	3	c79368	0.152375751604925	-0.0723203621082953
s392341	2	M	CG	N	White	N	2.61011363636364	3.08	NA	c86819	-0.605157670854968	-0.705755287619475
s984373	3.33	W	FG	Y	White	N	3.85173913043478	4	NA	c54982	0.636467823216178	0.780185633421068
s935708	2	M	CG	Y	White	N	2.34875	3.15	3.29	c10412	-0.866521307218604	-0.916955121950989
s670169	3	M	CG	N	White	N	3.25959183673469	3.68	NA	c58181	0.0443205295160896	-0.0562770872484175
s670169	3	M	CG	N	White	N	3.11515625	3.68	NA	c57801	-0.100115057218604	-0.200712673983111
s800673	4	W	CG	N	BLNP	N	3.92695652173913	3.75	NA	c10412	0.711685214520527	0.715565662468279
s300250	3.66	W	CG	N	White	N	3.94703703703704	3.63	NA	c94426	0.731765729818433	0.507069616105213
s985462	3	M	FG	N	White	N	3.82634146341463	4	3.78	c10412	0.61107015619603	0.648663285712887
s597902	3	W	CG	N	White	N	3.19844444444444	3.9	3.48	c53405	-0.0168268627741597	-0.24152297648738
s537129	2	M	CG	N	White	N	2.65875	NA	2.9	c86819	-0.556521307218604	-0.657118923983111
s969262	2	W	FG	N	White	N	2.57272727272727	3.57	4	c98298	-0.642544034491332	-0.549473726533749
s185918	3	M	CG	N	White	N	3.62950819672131	3.63	NA	c86819	0.414236889502707	0.3136392727382
s969262	2	W	FG	N	White	N	2.59428571428571	3.57	4	c73527	-0.62098559293289	-0.527915284975307
s645058	3	M	CG	Y	White	N	3.54303278688525	3.08	NA	c86819	0.327761479666642	0.277327664934257
s296205	4.33	M	CG	N	White	N	3.42279069767442	3.92	NA	c58181	0.207519390455814	0.106921773691307
s185918	3.33	M	CG	N	White	N	3.49428571428571	3.63	NA	c57484	0.27901440706711	0.178416790302603
s199112	2	W	CG	N	BLNP	N	2.86333333333333	2.88	NA	c53405	-0.351937973885271	-0.348057525937519
s846385	4	W	FG	Y	BLNP	N	3.7585	3.9	NA	c86819	0.543228692781395	0.83082808945245
s618738	4	W	CG	N	White	N	3.769	3.83	NA	c57801	0.553728692781395	0.329032579068175
s618738	3.66	W	CG	N	White	N	3.72558139534884	3.83	NA	c38077	0.510310088130232	0.285613974417013
s532960	2	M	FG	Y	BLNP	N	3.33046875	3.86	NA	c86819	0.115197442781395	0.458321561797242
s372222	2	W	FG	Y	BLNP	N	2.464	3.07	NA	c40570	-0.751271307218604	-0.46367191054755
s532960	0	M	FG	Y	BLNP	N	3.44305555555556	3.86	NA	c10412	0.227784248336952	0.570908367352798
s372222	2	W	FG	Y	BLNP	N	1.87727272727273	3.07	NA	c98298	-1.33799857994588	-1.05039918327482
s296205	4	M	CG	N	White	N	3.655	3.92	NA	c57801	0.439728692781395	0.339131076016888
s496564	2	M	FG	N	BLNP	N	2.341	3.24	NA	c10412	-0.874271307218604	-0.541373929498829
s618850	2.33	W	FG	N	White	N	2.432	3.59	3.09	c53405	-0.783271307218604	-0.690200999261021
s914751	2.33	M	CG	N	White	N	2.95307692307692	3.42	NA	c94426	-0.262194384141681	-0.362792000906188
s333135	4	W	CG	Y	White	N	4.01137931034483	3.63	NA	c54195	0.796108003126223	0.747415272957225
s180169	2.66	W	CG	N	White	N	2.99894736842105	NA	3.3	c53405	-0.216323938797551	-0.441020052510771
s224374	1	M	CG	Y	White	N	3.0630303030303	NA	2.84	c38077	-0.152241004188301	-0.202674818920686
s224374	2	M	CG	Y	White	N	2.84162790697674	NA	2.46	c53405	-0.37364340024186	-0.424077214974245
s199112	2.66	W	CG	N	BLNP	N	2.604	2.88	3.32	c51487	-0.611271307218604	-0.607390859270852
s468323	0	W	FG	Y	BLNP	N	0.94421052631579	3	3.33	c61464	-2.27106078090281	-1.98346138423176
s513558	2	W	CG	Y	White	N	3.66111111111111	NA	2.99	c53405	0.445839803892506	0.397147073723509
s160308	2.33	W	FG	Y	BLNP	N	3.32829787234043	3.86	NA	c38077	0.113026565121821	0.400625961792876
s160308	3	W	FG	Y	BLNP	N	3.35522388059701	3.86	NA	c86819	0.13995257337841	0.427551970049465
s577880	2	W	CG	N	White	N	3.26584615384615	NA	NA	c10412	0.0505748466275495	-0.17412126708567
s218622	3	W	CG	Y	White	N	3.47109375	NA	NA	c86819	0.255822442781396	0.207129712612399
s749145	2	M	CG	Y	White	N	3.465625	3.69	3.56	c86819	0.250353692781395	0.199919878049011
s483733	2.66	W	FG	Y	White	N	2.05428571428571	3.63	2.78	c73527	-1.16098559293289	-1.017267782728
s204175	2.33	W	CG	Y	White	N	3.32226890756303	3.71	3.46	c53405	0.106997600344421	0.0583048701754239
s483733	2	W	FG	Y	White	N	2.3	3.63	2.78	c98298	-0.915271307218604	-0.771553497013714
s594478	2	W	CG	N	White	N	2.61512605042017	2.5	NA	c41516	-0.600145256798436	-0.824841370511656
s206765	1	W	FG	Y	White	N	2.71285714285714	3.66	3.5	c53405	-0.502414164361462	-0.358696354156572
s206765	1	W	FG	Y	White	N	2.94651162790698	3.66	3.5	c38077	-0.268759679311628	-0.125041869106738
s204175	3	W	CG	Y	White	N	3.40514563106796	3.71	3.46	c79368	0.189874323849357	0.14118159368036
s412712	2.33	W	CG	N	White	N	3.6552380952381	3.63	NA	c51487	0.439966788019491	0.215270674306271
s280068	2	W	FG	Y	BLNP	N	2.94838709677419	3.54	4	c94426	-0.266884210444411	0.0207151862266435
s941235	2	W	FG	Y	BLNP	N	2.252	3.47	3.65	c53405	-0.963271307218605	-0.67567191054755
s412712	2.33	W	CG	N	White	N	3.08	3.63	NA	c53405	-0.135271307218605	-0.359967420931825
s420644	4	W	CG	N	BLNP	N	3.92	3.77	NA	c94426	0.704728692781396	0.708609140729148
s714487	2.33	M	FG	N	BLNP	N	3.002	NA	3.55	c53405	-0.213271307218604	0.119626070501171
s927120	4	M	CG	Y	White	N	3.27910447761194	2.54	2.73	c10412	0.0638331703933361	0.0133993556609515
s870127	3.33	M	CG	N	White	N	3.37571428571429	3.38	NA	c40570	0.160442978495682	0.0598453617311745
s681557	3.66	M	CG	Y	White	N	3.58	NA	3.82	c57484	0.364728692781396	0.314294878049011
s870127	3	M	CG	N	White	N	3.6	3.38	NA	c98298	0.384728692781396	0.284131076016889
s458273	2.66	W	FG	N	BLNP	N	3.39230769230769	3.52	3.35	c76074	0.177036385089088	0.514354013227519
s681557	3	M	CG	Y	White	N	3.74444444444444	NA	3.82	c86819	0.52917313722584	0.478739322493455
s873896	2.66	W	CG	N	White	N	3.83586206896552	3.46	NA	c53405	0.620590761746912	0.395894648033692
s330629	2.33	W	CG	Y	White	N	3.43819672131148	3.58	3	c53405	0.222925414092872	0.174232683923874
s711785	3.33	M	CG	N	White	N	3.48	3.79	3.89	c98298	0.264728692781396	0.164131076016889
s475043	0	W	FG	Y	White	N	1.2	2.52	NA	c94426	-2.0152713072186	-1.87155349701371
s594982	2.66	W	CG	N	BLNP	N	3.41133333333333	3.84	NA	c54982	0.196062026114729	0.199942474062481
s594982	4	W	CG	N	BLNP	N	3.36140625	3.84	NA	c57801	0.146134942781396	0.150015390729148
s497425	2	W	CG	Y	BLNP	N	2.40714285714286	2.97	2.36	c53405	-0.808128450075747	-0.529983327717342
s488202	2	M	CG	N	White	N	2.1075	NA	2.57	c10412	-1.1077713072186	-1.20836892398311
s803724	4	M	CG	Y	White	N	4.08166666666667	NA	3.88	c40570	0.866395359448063	0.815961544715678
s263855	4.33	W	CG	N	White	N	4.11260869565217	3.93	NA	c54982	0.89733738843357	0.67264127472035
s263855	4	W	CG	N	White	N	4.09421875	3.93	NA	c57801	0.878947442781395	0.654251329068175
s803724	4	M	CG	Y	White	N	4.196	NA	3.88	c98298	0.980728692781395	0.930294878049011
s421926	3.33	M	CG	N	White	N	3.9058064516129	4	3.97	c53405	0.690535144394299	0.589937527629792
s711785	3	M	CG	N	White	N	3.37888888888889	3.79	3.89	c53405	0.163617581670285	0.0630199649057777
s942833	3	W	FG	N	White	N	3.8969696969697	3.81	3.78	c73527	0.681698389751093	0.774768697708675
s924605	3	W	CG	N	White	N	2.86909090909091	2.25	3.68	c10412	-0.346180398127696	-0.570876511840916
s184723	3.33	M	CG	Y	White	N	3.39666666666667	3.77	3.67	c93068	0.181395359448063	0.130961544715678
s184723	3	M	CG	Y	White	N	3.11538461538462	3.77	3.67	c73527	-0.0998866918339889	-0.150320506566374
s942833	3.33	W	FG	N	White	N	3.75666666666667	3.81	3.78	c93068	0.541395359448062	0.634465667405645
s694022	3.66	W	CG	Y	BLNP	N	3.64932203389831	3.77	4	c53405	0.434050726679701	0.712195849038106
s815368	3	W	CG	Y	White	N	3.39545454545455	3.81	3.88	c98298	0.180183238235941	0.131490508066944
s147421	3.33	M	FG	Y	BLNP	N	2.51933333333333	3.15	NA	c53405	-0.695937973885271	-0.352813854869424
s534407	4	M	CG	Y	White	N	2.7472	3.1	NA	c94426	-0.468071307218604	-0.518505121950989
s958543	3	W	FG	Y	BLNP	N	2.60227272727273	NA	3.46	c86819	-0.612998579945877	-0.325399183274823
s934999	4	W	CG	N	White	N	3.28042857142857	4	NA	c10412	0.0651572642099669	-0.159538849503253
s649391	4	W	CG	N	White	N	4.07848484848485	3.64	NA	c94426	0.863213541266244	0.638517427553024
s813497	3	W	FG	Y	BLNP	N	3.03075	3	3	c86819	-0.184521307218604	0.10307808945245
s784964	3	M	CG	N	White	N	3.21851351351351	3.93	NA	c41516	0.0032422062949089	-0.0973554104695982
s732198	4	W	CG	Y	White	N	4.02727272727273	3.86	NA	c42952	0.812001420054123	0.763308689885126
s713709	2.33	W	CG	N	BLNP	N	2.71076923076923	2.85	3.18	c53405	-0.504502076449373	-0.500621628501621
s175280	1	M	CG	Y	White	N	2.0474358974359	2.62	NA	c38077	-1.16783540978271	-1.21826922451509
s744840	2	M	CG	N	BLNP	N	2.84042553191489	NA	3.05	c10412	-0.374845775303711	-0.254642164307066
s659910	2	W	CG	N	White	N	2.896	3.93	NA	c42262	-0.319271307218604	-0.543967420931824
s385061	2.33	M	CG	N	White	N	3.04739130434783	1.88	3.43	c57484	-0.167880002870778	-0.268477619635285
s674508	3	M	CG	Y	White	N	2.85714285714286	1.91	3.44	c46716	-0.358128450075747	-0.408562264808132
s171079	3	W	CG	N	White	N	2.88571428571429	3.2	NA	c40570	-0.329557021504319	-0.554253135217539
s171079	3	W	CG	N	White	N	3.21818181818182	3.2	NA	c93068	0.00291051096321437	-0.221785602750006
s202118	2.66	W	CG	Y	BLNP	N	3.09428571428571	3.53	NA	c54195	-0.12098559293289	0.157159529425515
s215207	2	M	CG	N	BLNP	N	2.27380952380952	2.43	1.81	c79368	-0.941461783409081	-0.821258172412436
s863502	3	M	CG	N	White	N	3.79864406779661	3.86	4	c86819	0.583372760578005	0.482775143813498
s215207	2	M	CG	N	BLNP	N	2.44947368421053	2.43	1.81	c53405	-0.765797623008078	-0.645594012011434
s863502	3.66	M	CG	N	White	N	3.79142857142857	3.86	4	c58181	0.576157264209967	0.47555964744546
s513055	2	W	FG	N	White	N	2.81923076923077	3.04	NA	c40570	-0.396040537987835	-0.302970230030253
s923879	2.66	W	CG	N	White	N	2.11111111111111	3.11	3.5	c98298	-1.10416019610749	-1.32885630982071
s170316	2	M	FG	Y	White	N	2.22929577464789	NA	2.35	c10412	-0.985975532570717	-1.03418120936203
s923879	2.66	W	CG	N	White	N	3.03333333333333	3.11	3.5	c40570	-0.181937973885271	-0.406634087598491
s206352	3	W	FG	Y	BLNP	N	2.31632653061224	3.04	NA	c10412	-0.898944776606359	-0.611345379935305
s513055	3	W	FG	N	White	N	3.18857142857143	3.04	NA	c93068	-0.0266998786471757	0.0663704293104068
s369834	2.66	W	CG	N	White	N	3.51255813953488	3.9	NA	c38077	0.29728683231628	0.0725907186030601
s526391	3	M	CG	N	White	N	3.16666666666667	NA	3.58	c38077	-0.0486046405519378	-0.149202257316445
s444460	2.66	M	CG	N	White	N	3.1936	3.63	NA	c94426	-0.0216713072186043	-0.122268923983111
s694782	1	M	FG	Y	BLNP	N	2.87833333333333	2.74	NA	c92114	-0.336937973885271	0.00618614513057558
s763847	2.66	W	CG	N	White	N	3.23692307692308	4	3.8	c53405	0.0216517697044729	-0.203044344008747
s343740	2	M	FG	Y	BLNP	N	3.04823529411765	3.43	3.07	c24744	-0.167036013100957	0.17608810591489
s959739	2	W	FG	Y	White	N	2.85076923076923	3.46	3.12	c53405	-0.364502076449373	-0.220784266244483
s489748	4	M	CG	N	White	N	3.90162790697674	4	NA	c58181	0.68635659975814	0.585758982993633
s959739	3	W	FG	Y	White	N	2.95578947368421	3.46	3.12	c79368	-0.259481833534394	-0.115764023329504
s806871	4	M	CG	Y	BLNP	N	3.85818181818182	3.73	4	c62352	0.642910510963214	0.81744094359169
s343740	2	M	FG	Y	BLNP	N	3.02578313253012	3.43	3.07	c86819	-0.189488174688483	0.153635944327363
s806871	3.33	M	CG	Y	BLNP	N	3.90724137931034	3.73	4	c53405	0.691970072091741	0.866500504720217
s593048	3	W	FG	Y	White	N	3.5025	3.93	3.72	c86819	0.287228692781396	0.430946502986286
s772668	3	M	CG	N	White	N	3.385	3	NA	c10412	0.169728692781396	0.0691310760168888
s741862	2.66	W	CG	N	BLNP	N	2.74351648351648	3.21	NA	c40570	-0.471754823702121	-0.467874375754368
s129083	2.33	W	CG	N	BLNP	N	2.45073170731707	NA	3.06	c53405	-0.764539599901531	-0.760659151953779
s448217	2.33	M	FG	N	BLNP	N	2.51545454545455	2.89	3.62	c53405	-0.699816761764059	-0.366919384044283
s167976	3.33	W	FG	N	White	N	3.33	4	3.17	c79368	0.114728692781396	0.207799000738978
s167976	3.66	W	FG	N	White	N	3.30461538461539	4	3.12	c53405	0.0893440773967811	0.182414385354364
s448217	2	M	FG	N	BLNP	N	2.44848484848485	2.89	3.62	c79368	-0.766786458733756	-0.433889081013981
s681330	2	W	CG	Y	White	N	2.67428571428571	3.65	3.79	c53405	-0.54098559293289	-0.589678323101888
s611189	3	W	FG	Y	White	N	3.16153846153846	3.25	3.33	c94426	-0.0537328456801425	0.0899849645247475
s681330	2.66	W	CG	Y	White	N	2.40090909090909	3.65	3.79	c51487	-0.814362216309513	-0.86305494647851
s594603	3.66	W	FG	N	BLNP	N	3.82153846153846	3.82	4	c53405	0.606267154319857	0.943584782458288
s167976	3	W	FG	N	White	N	3.34867924528302	4	3.17	c86819	0.133407938064415	0.226478246021998
s295634	3	W	CG	N	White	N	3.32727272727273	3.37	NA	c98298	0.112001420054123	-0.112694693659097
s871075	3	W	FG	N	White	N	4.005	2.78	4	c24744	0.789728692781396	0.882799000738978
s290503	0	W	CG	Y	BLNP	N	1.33636363636364	2.94	NA	c98298	-1.87890767085497	-1.60076254849656
s325807	4	M	FG	N	BLNP	N	3.82291666666667	3.25	NA	c10412	0.607645359448062	0.940542737167838
s653984	1	W	FG	N	BLNP	N	2.40421052631579	3	NA	c54195	-0.811060780902814	-0.473743152764384
s387531	4	M	CG	N	White	N	4.11571428571429	3.97	NA	c98298	0.900442978495681	0.799845361731174
s745860	3	W	FG	Y	White	N	3.38121212121212	3.59	3	c40570	0.165940813993517	0.309658624198407
s438266	3	M	CG	N	White	N	2.89714285714286	3.04	NA	c94426	-0.318128450075747	-0.418726066840254
s604096	3	W	CG	N	White	N	3.42428571428571	3.68	NA	c57484	0.20901440706711	-0.0156817066461103
s604096	3	W	CG	N	White	N	3.41625	3.68	4	c86819	0.200978692781396	-0.0237174209318241
s961302	3	M	FG	N	BLNP	N	3.29423728813559	3.75	NA	c86819	0.0789659809169887	0.411863358636764
s513668	3	W	CG	N	White	N	3.86666666666667	3.79	3.89	c98298	0.651395359448062	0.426699245734842
s655432	3.66	W	CG	N	White	N	3.84909090909091	3.75	NA	c94426	0.633819601872304	0.409123488159084
s639160	3.33	M	CG	N	White	N	2.74714285714286	2.71	NA	c94426	-0.468128450075747	-0.568726066840255
s792230	4	M	CG	N	White	N	3.74460431654676	4	NA	c86819	0.529333009328158	0.428735392563651
s513668	3	W	CG	N	White	N	3.58285714285714	3.79	3.89	c82325	0.367585835638538	0.142889721925318
s103408	3.33	M	CG	N	White	N	3.12545454545455	3.6	NA	c93068	-0.0898167617640588	-0.190414378528566
s795903	2.66	W	FG	Y	BLNP	N	3.40111111111111	3.5	NA	c53405	0.185839803892507	0.473439200563562
s103408	3	M	CG	N	White	N	3.37714285714286	3.6	NA	c40570	0.161871549924253	0.0612739331597458
s780697	2.66	M	FG	Y	White	N	2.2775	2.96	NA	c52520	-0.937771307218604	-0.985976984009918
s270286	2.33	W	CG	N	BLNP	N	2.99818181818182	3.8	3.82	c93068	-0.217089489036786	-0.213209041089034
s612991	4	W	FG	Y	BLNP	N	4.06185567010309	3.86	4	c57801	0.846584362884488	1.13418375955554
s270286	2.66	W	CG	N	BLNP	N	2.8108	3.8	3.82	c40570	-0.404471307218604	-0.400590859270852
s295808	3.33	W	FG	N	BLNP	N	3.204	3.29	4	c38077	-0.0112713072186046	0.326046320919826
s278148	3	M	CG	Y	White	N	3.33333333333333	3.58	4	c61464	0.118062026114729	0.0676282113823445
s602158	3	W	FG	N	White	N	3.55	3.73	NA	c79368	0.334728692781395	0.427799000738978
s495810	3.33	M	CG	Y	White	N	3.22302325581395	NA	2.7	c16600	0.00775194859534922	-0.0426818661370354
s831465	3.33	W	CG	N	White	N	3.62714285714286	3.69	2.1	c73527	0.411871549924253	0.187175436211033
s831465	3.33	W	CG	N	White	N	3.45272727272727	3.69	2.1	c98298	0.237455965508668	0.0127598517954484
s845947	2	M	CG	N	White	N	3.56	NA	3	c84521	0.344728692781396	0.244131076016889
s784450	4	W	FG	Y	White	N	3.70868421052632	4	NA	c10412	0.493412903307711	0.637130713512601
s227904	2.33	W	CG	N	White	N	2.596	NA	3.54	c53405	-0.619271307218604	-0.843967420931824
s508732	1	W	CG	Y	White	N	2.23068376068376	2.54	NA	c51487	-0.984587546534843	-1.03328027670384
s732872	2	M	FG	N	BLNP	N	3.06224137931034	3.67	3.37	c86819	-0.15302992790826	0.179867449811516
s259369	2.33	W	CG	Y	BLNP	N	3.69363636363636	3.46	NA	c93068	0.47836505641776	0.756510178776165
s732872	2.66	M	FG	N	BLNP	N	3.13	3.67	3.37	c38077	-0.0852713072186049	0.247626070501171
s921729	3	M	CG	Y	White	N	2.60454545454545	3.52	NA	c93068	-0.61072585267315	-0.661159667405534
s148187	2.33	M	FG	Y	White	N	3.17367346938775	NA	2.46	c53405	-0.0415978378308495	-0.0898035146221634
s291449	3	M	FG	N	White	N	3.55092105263158	3.68	3	c10412	0.335649745412975	0.373242874929832
s562484	3	W	CG	N	White	N	3.31909090909091	2.82	NA	c94426	0.103819601872305	-0.120876511840915
s742640	4	M	CG	N	White	N	3.67851851851852	3.77	3.91	c54195	0.463247211299914	0.362649594535407
s894246	2	M	CG	Y	White	N	3.20731707317073	3.29	NA	c52520	-0.00795423404787243	-0.0583880487802571
s717029	1	W	FG	Y	BLNP	N	1.372	3.21	NA	c94426	-1.8432713072186	-1.55567191054755
s223794	2.33	M	CG	N	BLNP	N	3.27518518518519	3.36	3.75	c38077	0.0599138779665811	0.180117488963226
[truncated: 7,176 more rows]
